# Supplementary material for: Global Distribution Patterns and Climatic Drivers of Plant Diversity in Rubiaceae
Source: Biology (Basel). 2025 Dec 1;14(12):1719. doi: 10.3390/biology14121719 (PMC12730950; doi:10.3390/biology14121719)
Supplement: Supplementary file 1 [file biology-14-01719-s001.zip]

Archive with 4 entries (3 files):
- biology-3973543-supplementary/
- biology-3973543-supplementary/Supplement  Table S2.xlsx
- biology-3973543-supplementary/Supplement Figures.pdf
- biology-3973543-supplementary/Supplement Table.S1.xls
