# Supplementary material for: Global Distribution Patterns and Climatic Drivers of Plant Diversity in Rubiaceae
Source: Biology (Basel). 2025 Dec 1;14(12):1719. doi: 10.3390/biology14121719 (PMC12730950; doi:10.3390/biology14121719)
Supplement: Supplementary file 1 [file biology-14-01719-s001.zip › biology-3973543-supplementary/Supplement Table S2.xlsx]

## Sheet: SRtotal(SAR)
Variable	Standardized coefficient	Standard error	P-value	VIF	R-squared（R²）
AMT	0.231	0.058	<0.001	2.81825	0.391
AET	0.567	0.054	<0.001	2.11734
TS_log	0.16	0.069	0.02	3.09824
PS_log	0.209	0.045	<0.001	1.45927
AMTano	0.006	0.05	0.896	1.62298
APano	0.03	0.034	0.375	1.04305
HII	-0.24	0.04	<0.001	1.15605

## Sheet: SRherb(SAR)
Variable	Standardized coefficient	Standard error	P-value	VIF	R-squared（R²）
AMT	0.123	0.066	0.066	2.81825	0.188
AET	0.395	0.061	<0.001	2.11734
TS_log	0.366	0.078	<0.001	3.09824
PS_log	0.166	0.052	0.001	1.45927
AMTano	-0.011	0.057	0.847	1.62298
APano	<0.001	0.038	0.998	1.04305
HII	-0.193	0.046	<0.001	1.15605

## Sheet: SRwoody(SAR)
Variable	Standardized coefficient	Standard error	P-value	VIF	R-squared（R²）
AMT	0.321	0.046	<0.001	2.81825	0.606
AET	0.478	0.042	<0.001	2.11734
TS_log	0.013	0.054	0.814	3.09824
PS_log	0.209	0.036	<0.001	1.45927
AMTano	0.076	0.039	0.052	1.62298
APano	0.046	0.027	0.086	1.04305
HII	-0.193	0.032	<0.001	1.15605

## Sheet: Ratio(SR-SAR)
Variable	Standardized coefficient	Standard error	P-value	VIF	R-squared（R²）
AMT	-0.385	0.035	<0.001	2.81825	0.748
AET	-0.306	0.032	<0.001	2.11734
AMTano	-0.078	0.03	0.01	3.09824
APano	-0.056	0.02	0.006	1.45927
HII	0.098	0.024	<0.001	1.62298
TS_log	0.165	0.041	<0.001	1.04305
PS_log	-0.124	0.027	<0.001	1.15605

## Sheet: SDtotal(SAR)
Variable	Standardized coefficient	Standard error	P-value	VIF	R-squared（R²）
AMT	0.193	0.054	<0.001	2.81825	0.48
AET	0.584	0.049	0	2.11734
AMTano	0.036	0.046	0.438	3.09824
APano	0.031	0.031	0.321	1.45927
HII	-0.179	0.037	<0.001	1.62298
TS_log	0.045	0.063	0.478	1.04305
PS_log	0.206	0.042	<0.001	1.15605

## Sheet: SDherb(SAR)
Variable	Standardized coefficient	Standard error	P-value	VIF	R-squared（R²）
AMT	0.125	0.066	0.06	2.81825	0.187
AET	0.423	0.061	<0.001	2.11734
AMTano	0.042	0.056	0.455	3.09824
APano	-0.005	0.038	0.895	1.45927
HII	-0.114	0.045	0.012	1.62298
TS_log	0.297	0.078	<0.001	1.04305
PS_log	0.15	0.051	0.004	1.15605

## Sheet: SDwoody(SAR)
Variable	Standardized coefficient	Standard error	P-value	VIF	R-squared（R²）
AMT	0.197	0.045	<0.001	2.81825	0.631
AET	0.531	0.041	0	2.11734
AMTano	0.039	0.038	0.308	3.09824
APano	0.041	0.026	0.112	1.45927
HII	-0.175	0.031	<0.001	1.62298
TS_log	-0.094	0.053	0.076	1.04305
PS_log	0.239	0.035	<0.001	1.15605

## Sheet: Ratio(SD-SAR)
Variable	Standardized coefficient	Standard error	P-value	VIF	R-squared（R²）
AMT	-0.385	0.035	<0.001	2.81825	0.748
AET	-0.306	0.032	<0.001	2.11734
AMTano	-0.078	0.03	0.01	3.09824
APano	-0.056	0.02	0.006	1.45927
HII	0.098	0.024	<0.001	1.62298
TS_log	0.165	0.041	<0.001	1.04305
PS_log	-0.124	0.027	<0.001	1.15605
