# Supplementary material for: Global Distribution Patterns and Climatic Drivers of Plant Diversity in Rubiaceae
Source: Biology (Basel). 2025 Dec 1;14(12):1719. doi: 10.3390/biology14121719 (PMC12730950; doi:10.3390/biology14121719)
Supplement: Supplementary file 1 [file biology-14-01719-s001.zip › biology-3973543-supplementary/Supplement Table.S1.xls]

## Sheet: data compilation
level4_unit	SR.total	SR.herb	SR.woody	SR.ratio	SD.total	SD.herb	SD.woody	SD.ratio	AMT	AET	TS	PS	AMTano	APano	HII
ABT-OO	7	7	0	100	1.02626	1.02626	0	100	0.851894	386.638	1160.77	57.2463	-28.2906	-282.127	7.18292
AFG-OO	58	35	23	60.3448	8.51864	5.14056	3.37808	60.3448	11.9463	238.232	956.536	93.8711	-5.02979	-18.5166	15.55
AGE-BA	26	21	5	80.7692	4.00815	3.23736	0.770799	80.7692	15.1904	688.459	525.135	33.8586	-2.62198	-243.182	17.6111
AGE-CH	24	12	12	50	4.00115	2.00058	2.00058	50	21.5933	792.447	430.674	59.9312	-3.26115	118.81	12.3027
AGE-CN	55	33	22	60	9.24514	5.54709	3.69806	60	20.5421	1083.04	436.558	28.7443	-3.14857	0.270264	12.9396
AGE-CO	15	14	1	93.3333	2.40926	2.24864	0.160617	93.3333	17.1151	625.777	509.279	62.5658	-2.9539	-83.6952	18.7889
AGE-DF	7	5	2	71.4286	2.1499	1.53564	0.614257	71.4286	17.3811	883.323	485.095	21.4892	-3.3109	-226.314	60
AGE-ER	32	25	7	78.125	5.42946	4.24177	1.1877	78.125	18.2779	899.045	480.222	33.5505	-3.02695	-93.8233	16.9653
AGE-FO	22	10	12	45.4545	3.73924	1.69965	2.03958	45.4545	22.6874	780.937	399.214	54.1845	-3.72637	100.662	11.4372
AGE-LP	15	9	6	60	2.43691	1.46215	0.974765	60	15.4519	379.905	616.758	43.9058	-3.10632	-156.285	8.48036
AGE-MI	82	38	44	46.3415	14.9616	6.93343	8.02818	46.3415	20.0516	1347.97	376.617	15.1542	-3.72181	144.878	16.893
AGE-SF	22	16	6	72.7273	3.5903	2.61113	0.979174	72.7273	18.7525	821.702	481.997	51.0413	-3.08171	-33.4351	18.6665
AGS-CB	9	9	0	100	1.41712	1.41712	0	100	10.1553	208.144	515.386	38.5061	-2.66116	-99.2122	7.31375
AGS-NE	13	13	0	100	2.17687	2.17687	0	100	10.0968	319.733	535.882	48.843	-4.75167	-28.9417	8.85328
AGS-RN	10	10	0	100	1.58532	1.58532	0	100	12.2825	223.163	576.034	30.9997	-2.85945	-82.4091	7.5083
AGS-SC	8	8	0	100	1.25279	1.25279	0	100	8.09813	216.386	467.863	25.5043	-3.8367	-119.949	6.81516
AGS-TF	6	6	0	100	1.12804	1.12804	0	100	4.77564	374.855	330.797	21.1344	-7.41336	-286.618	10.6001
AGW-CA	10	8	2	80	1.6672	1.33376	0.333439	80	11.1703	173.514	404.214	96.0001	-4.27735	-3.77434	7.26956
AGW-JU	29	12	17	41.3793	5.06408	2.09548	2.9686	41.3793	10.7355	248.404	352.012	111.66	-4.91841	-10.5395	8.94038
AGW-LR	6	5	1	83.3333	1.00608	0.838402	0.16768	83.3333	15.4268	240.886	502.373	85.4318	-3.43582	-48.988	7.90337
AGW-ME	9	8	1	88.8889	1.45615	1.29436	0.161795	88.8889	11.4621	264.543	572.397	49.7213	-3.26918	-24.3782	10.3813
AGW-SA	31	15	16	48.3871	5.00418	2.42138	2.5828	48.3871	16.8922	438.074	388.477	97.8151	-4.19478	10.6863	10.5555
AGW-SE	8	5	3	62.5	1.30461	0.815381	0.489229	62.5	20.796	556.609	482.558	76.9763	-3.15905	64.9473	11.1779
AGW-SJ	7	6	1	85.7143	1.17848	1.01013	0.168355	85.7143	9.91874	150.581	479.253	66.5922	-3.97824	-23.879	6.75643
AGW-SL	12	7	5	58.3333	2.03741	1.18849	0.848922	58.3333	17.0204	426.423	573.517	60.729	-3.57282	-120.166	11.2075
AGW-TU	25	12	13	48	4.65985	2.23673	2.42312	48	17.6368	562.035	449.269	84.8655	-3.61441	-15.794	17.8387
ALA-OO	39	37	2	94.8718	6.36253	6.03624	0.326283	94.8718	17.0372	1075.5	726.7	20.1267	-8.20539	-80.6299	21.9907
ALB-OO	55	44	11	80	10.0771	8.06167	2.01542	80	11.6461	676.557	668.545	38.7602	-6.08396	245.443	23.5711
ALD-OO	12	0	12	0	3.67492	0	3.67492	0	20.0409	931.978	126.928	53.0073	3.5591	-1165.58	18
ALG-OO	47	39	8	82.9787	6.38012	5.29414	1.08598	82.9787	23.1486	63.9158	800.203	53.7216	-5.14611	28.3	4.51306
ALT-OO	21	21	0	100	3.27113	3.27113	0	100	0.384334	380.005	1259.18	49.2252	-5.25845	-160.844	14.4149
ALU-OO	4	4	0	100	0.784248	0.784248	0	100	3.09818	367.302	384.039	31.8032	-1.83842	-326.746	5.57906
AMU-OO	8	8	0	100	1.22	1.22	0	100	-4.27157	475.837	1722.59	92.9687	-6.475	-68.243	5.84601
AND-AN	91	15	76	16.4835	19.063	3.14225	15.9207	16.4835	26.6245	1075.17	81.4243	78.2482	-2.4143	-319.058	20.83
ANG-OO	315	81	234	25.7143	44.3897	11.4145	32.9752	25.7143	21.5786	848.408	194.329	94.8738	-4.12558	121.442	10.9744
ARI-OO	25	20	5	80	3.86413	3.0913	0.772825	80	15.4602	270.013	790.156	49.65	-7.33146	205.494	9.63729
ARK-OO	27	25	2	92.5926	4.39781	4.07205	0.325764	92.5926	15.7803	990.337	834.956	19.0304	-12.7865	204.262	20.1727
ARU-OO	10	6	4	60	3.01447	1.80868	1.20579	60	27.9897	366.919	108.302	76.3664	-4.3815	-116.199	34.4308
ASC-OO	3	1	2	33.3333	1.00138	0.333793	0.667586	33.3333	19.9419	195.747	140.127	47.5569	2.4041	50.321	14
ASK-OO	5	5	0	100	0.696978	0.696978	0	100	-4.40872	286.281	1171.39	58.7265	-6.80788	-158.817	2.68779
ASS-AS	116	29	87	25	19.6614	4.91534	14.746	25	23.696	1164.12	416.702	86.8614	-3.29387	117.276	22.2684
ASS-MA	52	12	40	23.0769	9.73927	2.24752	7.49175	23.0769	19.9671	1055.22	387.877	89.7199	-3.55188	-346.69	13.6922
ASS-ME	117	38	79	32.4786	21.8515	7.09706	14.7544	32.4786	20.9976	1048.87	373.562	102.862	-2.84712	-436.056	12.5247
ASS-MI	43	8	35	18.6047	8.08097	1.50344	6.57754	18.6047	21.4497	1069.68	320.769	87.7157	-2.46643	-269.179	13.4675
ASS-NA	63	16	47	25.3968	12.0621	3.0634	8.99873	25.3968	19.4329	1056.29	424.903	87.8495	-3.54853	89.3311	13.5064
ASS-TR	37	11	26	29.7297	7.36903	2.19079	5.17824	29.7297	24.5496	1147.76	369.524	86.0971	-2.56635	-412.562	14.9503
ATP-OO	7	2	5	28.5714	1.77919	0.50834	1.27085	28.5714	7.67473	555.992	171.286	11.1424	-3.30606	-204.133	12
AUT-AU	45	39	6	86.6667	7.59647	6.58361	1.01286	86.6667	6.22471	639.3	689.789	32.3033	-8.14145	-68.8275	23.7655
AUT-LI	21	20	1	95.2381	6.47455	6.16624	0.308312	95.2381	3.80957	524.079	555.202	21.0543	-5.75938	-491.22	31
AZO-OO	10	9	1	90	2.31303	2.08172	0.231303	90	17.4554	629.504	304.341	36.6839	-3.24515	-209.135	25.3749
BAH-OO	55	13	42	23.6364	10.764	2.54423	8.21982	23.6364	25.2577	890.894	250.445	51.2599	-2.85666	-210.203	11.4669
BAL-OO	29	25	4	86.2069	6.15938	5.30981	0.84957	86.2069	16.2045	491.212	544.675	47.2917	-3.85965	31.1924	36.51
BAN-OO	219	58	161	26.484	35.6421	9.43945	26.2026	26.484	25.3512	1067.61	385.562	94.9942	-2.40091	-476.616	24.9251
BEN-OO	145	33	112	22.7586	23.8964	5.43849	18.4579	22.7586	27.1573	870.539	179.973	94.3231	-3.50852	-20.6224	17.2487
BER-OO	12	7	5	58.3333	4.60472	2.68609	1.91863	58.3333	22.0843	832.979	339.775	21.8302	-2.7469	-195.62	14
BGM-BE	22	21	1	95.4545	4.0104	3.82811	0.182291	95.4545	9.65922	573.143	561.008	12.7847	-8.6117	-126.378	34.4175
BGM-LU	19	18	1	94.7368	4.30674	4.08007	0.226671	94.7368	8.81141	577.8	611.319	15.0821	-7.56531	-197.042	27.7576
BIS-OO	67	8	59	11.9403	11.7701	1.40539	10.3647	11.9403	24.5706	1420	42.0654	27.9857	-2.80534	-80.374	14.2536
BKN-OO	83	26	57	31.3253	12.8927	4.03868	8.85402	31.3253	28.0598	643.537	228.258	118.724	-4.00808	-24.1639	19.6544
BLR-OO	21	20	1	95.2381	3.32455	3.16624	0.158312	95.2381	6.01145	509.463	863.804	31.795	-15.124	-55.5559	21.9983
BLT-ES	17	17	0	100	3.00289	3.00289	0	100	5.44201	427.895	831.054	33.0206	-25.1504	-79.8099	19.6546
BLT-KA	8	8	0	100	1.55915	1.55915	0	100	7.25898	501.709	752.551	27.7669	-22.0962	142.192	28.4396
BLT-LA	16	16	0	100	2.75422	2.75422	0	100	5.76527	461.187	818.203	30.4435	-23.6235	41.0101	20.8259
BLT-LI	12	12	0	100	2.06462	2.06462	0	100	6.30181	492.954	804.14	29.4248	-22.1002	78.587	24.1118
BLZ-OO	164	31	133	18.9024	30.6685	5.7971	24.8714	18.9024	25.1201	1240.1	165.01	55.8665	-4.31255	-81.2367	13.7284
BOL-OO	467	80	387	17.1306	66.3497	11.3661	54.9836	17.1306	20.8482	891.639	197.277	75.5892	-4.43128	92.5824	8.66421
BOR-BR	162	2	160	1.23457	34.0158	0.419948	33.5959	1.23457	26.9657	1451.26	40.0947	20.1773	-3.1814	-724.512	22.7989
BOR-KA	371	18	352	4.85175	55.1016	2.67339	52.2797	4.85175	26.2554	1491.44	28.5958	23.3667	-3.67439	-678.175	9.45284
BOR-SB	323	16	307	4.95356	55.0016	2.72454	52.2771	4.95356	25.2566	1439.42	43.8749	22.0609	-3.26205	-396.799	16.2542
BOR-SR	331	19	311	5.74018	54.3207	3.11811	51.0385	5.74018	25.3999	1504.87	35.694	20.0579	-3.38618	-626.852	10.3451
BOT-OO	56	20	36	35.7143	8.27881	2.95672	5.32209	35.7143	22.1489	331.231	425.574	95.4565	-6.48871	161.564	5.85553
BRC-OO	14	13	1	92.8571	2.00708	1.86371	0.143363	92.8571	1.08041	429.328	859.855	37.0939	-19.446	-496.114	5.04971
BRY-OO	12	12	0	100	1.83314	1.83314	0	100	-4.70951	365.141	1432.17	96.7371	-6.64251	-58.515	5.8937
BUL-OO	67	51	16	76.1194	11.0825	8.43591	2.64656	76.1194	10.4463	514.284	784.579	22.1178	-6.71365	99.1536	24.4224
BUR-OO	163	54	109	33.1288	29.9788	9.93164	20.0472	33.1288	19.6429	972.744	53.2976	65.6977	-4.12552	181.061	20.3188
BZC-DF	127	35	92	27.5591	26.6211	7.33652	19.2846	27.5591	21.074	1121.69	123.136	80.3813	-3.29458	219.348	24.2472
BZC-GO	193	57	136	29.5337	29.5221	8.71897	20.8032	29.5337	23.369	1157.37	129.038	81.1494	-2.88665	100.939	17.2797
BZC-MS	108	31	77	28.7037	16.48	4.73036	11.7496	28.7037	23.7052	1169.65	231.709	53.9877	-3.18281	102.177	14.5405
BZC-MT	246	55	191	22.3577	35.3519	7.90389	27.448	22.3577	24.8384	1274.3	101.961	76.5296	-4.00012	153.979	7.69618
BZE-AL	115	25	90	21.7391	21.1004	4.58704	16.5133	21.7391	24.1571	767.728	160.136	61.434	-3.20598	151.964	22.5412
BZE-BA	301	55	246	18.2724	44.5871	8.14715	36.44	18.2724	23.3627	715.662	135.544	69.356	-3.43937	135.222	17.2587
BZE-CE	116	26	90	22.4138	18.7779	4.20883	14.569	22.4138	25.6911	702.805	82.4673	106.834	-3.45074	-91.3616	17.8254
BZE-FN	2	1	1	50	0.852229	0.426114	0.426114	50	26.6158	517.273	45.7948	91.3768	-2.2376	65.98	14
BZE-MA	112	20	92	17.8571	17.1874	3.06918	14.1183	17.8571	25.9944	1066.7	73.0651	83.0497	-2.76391	-72.3752	16.0114
BZE-PB	82	18	64	21.9512	14.247	3.1274	11.1196	21.9512	24.2452	637.666	125.089	92.2732	-3.70683	-33.5614	19.0916
BZE-PE	119	26	93	21.8487	19.8599	4.33914	15.5208	21.8487	23.4171	592.108	152.115	80.2838	-3.68579	25.7529	20.0364
BZE-PI	75	17	58	22.6667	11.7105	2.65438	9.0561	22.6667	25.7771	803.338	100.113	92.2275	-3.29617	-39.8047	13.3702
BZE-RN	68	21	47	30.8824	11.8766	3.66777	8.20881	30.8824	26.0198	610.211	103.038	100.027	-3.31928	-64.6099	19.9276
BZE-SE	90	18	72	20	16.8707	3.37414	13.4966	20	24.4781	794.667	160.224	56.2547	-3.07078	150.872	22.7058
BZL-ES	243	26	217	10.6996	42.9103	4.59123	38.3191	10.6996	22.2993	996.786	197.961	54.8665	-2.37245	76.6073	21.9051
BZL-MG	354	60	294	16.9492	52.2837	8.86164	43.4221	16.9492	21.4264	1020.53	188.46	83.644	-3.09164	129.028	19.5167
BZL-RJ	321	36	285	11.215	56.8654	6.37743	50.488	11.215	21.4049	1069.94	226.479	62.3157	-2.79578	160.931	27.9223
BZL-SP	291	52	239	17.8694	45.4966	8.12998	37.3667	17.8694	20.895	1078.3	243.527	63.3375	-3.4388	107.865	24.3493
BZN-AC	217	11	206	5.06912	35.085	1.7785	33.3065	5.06912	24.9271	1391.26	71.0185	53.062	-3.71198	316.463	6.09572
BZN-AM	449	33	416	7.34967	62.3812	4.58481	57.7964	7.34967	26.2109	1524.4	40.4898	40.0586	-4.23138	592.18	3.28564
BZN-AP	182	26	156	14.2857	29.6059	4.22941	25.3765	14.2857	25.9756	1345.58	65.7177	55.2542	-2.95139	1844.71	5.05872
BZN-PA	342	44	298	12.8655	48.2058	6.20191	42.0039	12.8655	25.8153	1329.75	49.0899	64.2287	-4.04138	982.076	5.74652
BZN-RM	206	24	182	11.6505	32.4157	3.77659	28.6392	11.6505	26.2518	1312.44	52.5943	57.2868	-4.36456	-62.8674	4.36517
BZN-RO	215	18	197	8.37209	33.6985	2.82127	30.8773	8.37209	25.2328	1301.29	61.7579	68.4796	-4.74568	282.233	9.95401
BZN-TO	175	41	134	23.4286	27.1554	6.36213	20.7933	23.4286	25.3465	1219.89	75.6072	79.9942	-2.95102	370.133	10.1341
BZS-PR	157	44	113	28.0255	24.921	6.98422	17.9368	28.0255	18.8553	1251.25	299.207	28.7014	-3.1171	169.241	21.6097
BZS-RS	102	48	54	47.0588	15.8512	7.45941	8.39184	47.0588	18.6997	1147.18	391.232	12.2649	-3.34324	-20.1359	18.8154
BZS-SC	136	46	90	33.8235	22.7479	7.69413	15.0537	33.8235	17.1402	1227.1	324.852	19.219	-2.94187	118.957	19.7397
CAB-OO	181	23	158	12.7072	37.3441	4.74538	32.5987	12.7072	24.6171	901.919	183.182	82.6779	-3.2511	-322.569	23.5184
CAF-OO	298	55	243	18.4564	43.8608	8.09511	35.7656	18.4564	24.8146	1081.79	116.411	79.5268	-3.98144	-55.9784	8.93894
CAL-OO	53	34	19	64.1509	8.01656	5.1427	2.87386	64.1509	14.006	367.46	654.96	73.0503	-8.19674	125.929	14.6446
CAY-OO	22	5	17	22.7273	6.3063	1.43325	4.87305	22.7273	26.8553	1094.24	142.168	58.7025	-3.4553	-353.51	35.7454
CBD-OO	236	39	197	16.5254	37.6833	6.22732	31.456	16.5254	26.7548	1083.12	145.737	82.5732	-3.51247	-153.667	16.3196
CGS-OO	7	5	2	71.4286	2.31648	1.65463	0.661851	71.4286	25.5328	1125.63	69.2106	41.4491	-2.923	-216.76	18
CHA-OO	78	28	50	35.8974	10.9752	3.93982	7.0354	35.8974	26.973	261.212	396.42	125.073	-4.29353	-14.5257	7.22601
CHC-CQ	66	31	35	46.9697	11.159	5.24136	5.91767	46.9697	15.3473	949.391	762.282	64.4209	-3.57754	-7.42212	20.7401
CHC-GZ	98	30	68	30.6122	15.6869	4.80211	10.8848	30.6122	14.8955	959.533	690.89	68.9685	-3.02205	71.9503	19.0822
CHC-HU	59	27	32	45.7627	9.40877	4.30571	5.10306	45.7627	15.1683	911.37	855.035	59.1301	-3.78831	-136.412	21.3173
CHC-SC	117	63	54	53.8462	17.5056	9.42611	8.07952	53.8462	8.02651	710.54	668.052	87.5733	-4.1871	47.2551	15.9978
CHC-YN	284	99	185	34.8592	43.1268	15.0336	28.0932	34.8592	15.2228	858.361	455.992	80.7182	-3.91196	124.727	17.5151
CHH-OO	181	57	124	31.4917	32.7063	10.2998	22.4066	31.4917	23.9534	1016.44	359.928	74.9517	-2.7958	-258.828	20.3738
CHI-NM	13	11	2	84.6154	1.84105	1.55781	0.283239	84.6154	3.57203	265.281	1374.43	109.186	-5.37176	-48.6056	12.1461
CHI-NX	7	5	2	71.4286	1.22458	0.874697	0.349879	71.4286	7.79586	266.884	1036.02	93.5019	-4.17398	-53.0627	18.5489
CHM-HJ	11	11	0	100	1.65305	1.65305	0	100	1.26437	474.886	1537.01	102.79	-6.10152	-39.6337	18.6583
CHM-JL	13	13	0	100	2.06907	2.06907	0	100	4.17554	533.335	1381.67	106.134	-5.51512	-53.8661	22.0483
CHM-LN	8	8	0	100	1.29711	1.29711	0	100	7.77856	580.889	1235.7	108.625	-5.08302	-41.1202	22.8558
CHN-BJ	12	10	2	83.3333	2.29915	1.91596	0.383192	83.3333	10.0208	478.043	1123.25	131.23	-4.44456	-105.256	26.0678
CHN-GS	31	22	9	70.9677	4.7105	3.34293	1.36756	70.9677	5.65393	271.563	999.412	88.477	-4.07291	-46.0522	13.7335
CHN-HB	13	10	3	76.9231	2.07267	1.59436	0.478309	76.9231	9.43366	433.047	1146.21	118.897	-4.53177	-98.7043	23.0616
CHN-SA	30	23	7	76.6667	4.75465	3.64523	1.10942	76.6667	10.34	545.061	937.103	82.5373	-3.65354	-43.0789	19.3066
CHN-SD	10	9	1	90	1.61488	1.45339	0.161488	90	12.9708	572.311	1025.15	107.626	-3.81077	-104.434	25.4289
CHN-SX	16	15	1	93.75	2.58295	2.42152	0.161435	93.75	8.13666	436.43	1053.27	101.02	-4.10864	-102.785	23.4785
CHQ-OO	17	17	0	100	2.47571	2.47571	0	100	-2.18445	269.605	896.946	101.095	-4.2302	-82.0477	6.4698
CHS-AH	34	18	16	52.9412	5.53041	2.92787	2.60255	52.9412	15.4323	869.765	912.99	62.4506	-3.82155	-168.369	23.3893
CHS-FJ	76	28	48	36.8421	12.4922	4.60238	7.88979	36.8421	17.8441	1074.7	653.103	60.0684	-3.88821	262.182	19.5836
CHS-GD	162	57	105	35.1852	25.9251	9.12181	16.8033	35.1852	20.9645	1105.45	581.077	66.7975	-3.4925	84.6797	21.0407
CHS-GX	172	52	120	30.2326	26.9768	8.15577	18.821	30.2326	19.8248	1077.44	624.423	71.0643	-2.90441	-93.0171	18.3148
CHS-HE	23	14	9	60.8696	3.69698	2.25033	1.44664	60.8696	14.3711	636.871	942.513	78.302	-3.92696	-134.134	26.2175
CHS-HK	42	13	29	30.9524	10.4271	3.22745	7.19969	30.9524	22.7017	1089	518.677	78.2695	-3.7317	225.37	14
CHS-HN	76	31	45	40.7895	12.0141	4.90047	7.11359	40.7895	16.7627	1028.92	815.383	51.9839	-3.59358	-37.5676	18.9818
CHS-JS	33	15	18	45.4545	5.50079	2.50036	3.00043	45.4545	14.8661	786.206	929.2	73.264	-3.96341	48.3668	26.1014
CHS-JX	69	28	41	40.5797	11.0825	4.49726	6.58527	40.5797	17.4635	1046.95	808.888	56.7259	-3.50337	-101.345	19.4256
CHS-KI	14	10	4	71.4286	4.32477	3.08912	1.23565	71.4286	20.6225	842.758	587.514	60.1385	-3.9162	163.523	24
CHS-MA	5	2	3	40	2.72475	1.0899	1.63485	40	22.7677	1090.95	528.949	76.0101	-3.6575	-35.62	14
CHS-MP	5	4	1	80	2.00932	1.60746	0.401864	80	18.8211	842.758	647.595	60.3835	-4.6158	39.03	24
CHS-SH	11	7	4	63.6364	2.30555	1.46717	0.838384	63.6364	16.1104	881.27	859.735	50.7422	-3.92404	732.802	32.6842
CHS-ZJ	57	24	33	42.1053	9.49818	3.99923	5.49895	42.1053	15.7975	1029.96	807.964	49.5412	-3.88023	159.652	20.8391
CHT-OO	76	36	40	47.3684	10.7712	5.10215	5.66906	47.3684	-2.50012	271.294	787.577	99.6271	-5.28588	-72.8713	4.31767
CHX-OO	29	26	3	89.6552	4.02048	3.60457	0.415911	89.6552	5.24564	106.345	1201.66	79.7282	-4.37255	-17.4822	8.26787
CKI-OO	4	2	2	50	1.62529	0.812644	0.812644	50	24.0422	1065.09	51.5727	61.4602	-0.811	-258.44	46
CLC-BI	8	7	1	87.5	1.43963	1.25968	0.179954	87.5	11.2207	675.619	387.336	80.9141	-4.71012	335.097	19.7375
CLC-CO	9	9	0	100	1.60771	1.60771	0	100	9.66693	136.965	315.101	102.714	-3.81277	63.2997	14.4119
CLC-LA	9	8	1	88.8889	1.63205	1.45071	0.181339	88.8889	9.77776	715.37	386.126	66.8272	-5.93313	281.521	18.8797
CLC-MA	17	15	2	88.2353	3.09875	2.73419	0.364559	88.2353	11.302	599.383	447.865	93.2799	-3.42951	293.042	17.9013
CLC-OH	6	5	1	83.3333	1.15356	0.961296	0.192259	83.3333	11.662	530.935	450.527	99.5998	-3.89627	248.454	20.5529
CLC-SA	14	12	2	85.7143	2.692	2.30743	0.384571	85.7143	9.86618	412.834	433.251	96.9894	-3.71223	133.102	16.6685
CLC-VA	11	10	1	90.9091	2.11248	1.92044	0.192044	90.9091	11.5593	316.668	372.595	104.415	-3.18915	147	19.7392
CLM-OO	1242	98	1143	7.8905	175.968	13.8847	161.941	7.8905	24.4682	1413.33	59.5498	44.9923	-3.65386	116.547	11.891
CLN-AN	4	4	0	100	0.656014	0.656014	0	100	11.8727	21.7842	261.463	81.8257	-4.39735	6.75519	10.1457
CLN-AT	7	7	0	100	1.18774	1.18774	0	100	9.62992	48.6797	257.722	67.8921	-4.17341	15.585	10.5217
CLN-TA	2	2	0	100	0.347306	0.347306	0	100	11.4128	71.3779	243.923	101.028	-4.52413	28.7997	8.86878
CLS-AI	5	5	0	100	0.829544	0.829544	0	100	5.54761	567.991	365.182	23.155	-5.9967	-33.9083	4.3525
CLS-LL	5	5	0	100	0.858288	0.858288	0	100	9.06529	725.639	331.921	48.362	-3.52669	366.911	13.728
CLS-MG	6	6	0	100	0.983634	0.983634	0	100	4.8555	459.823	308.539	15.1067	-7.86625	74.0154	6.7563
CMN-OO	755	91	664	12.053	113.191	13.6429	99.5485	12.053	24.3735	1107.91	115.455	77.8426	-3.80367	-80.8756	15.1566
CNT-OO	14	13	1	92.8571	2.74026	2.54452	0.195733	92.8571	9.47787	797.978	915.745	7.25714	-22.5891	-65.4811	27.6054
CNY-OO	19	14	5	73.6842	3.89513	2.87009	1.02503	73.6842	17.8642	243.39	298.862	80.5805	-2.41657	241.795	34.0926
COL-OO	13	10	3	76.9231	2.02107	1.55467	0.466401	76.9231	6.93149	363.334	881.747	44.1813	-12.101	35.0592	10.9562
COM-CO	25	0	25	0	5.89728	0	5.89728	0	23.0941	1187.85	127.457	54.2149	-2.7546	42.9426	24.1855
COM-MA	45	5	40	11.1111	12.3109	1.36788	10.943	11.1111	25.0217	952.507	121.791	81.9795	-1.9967	-31.47	22
CON-OO	446	60	386	13.4529	68.2007	9.17499	59.0257	13.4529	24.5565	1315.55	82.9105	53.1332	-3.91365	-161.156	7.93998
COO-OO	23	7	16	30.4348	6.95812	2.11769	4.84043	30.4348	23.2336	1206.79	169.222	33.8512	-1.9705	230.85	28
COR-OO	33	29	4	87.8788	6.67485	5.86578	0.809073	87.8788	13.8317	531.587	557.498	46.126	-6.32508	109.599	19.2025
COS-OO	471	59	412	12.5265	82.4744	10.3312	72.1432	12.5265	23.746	1365.54	72.2137	59.2168	-2.79174	-778.401	24.6726
CPI-CO	12	4	8	33.3333	5.09906	1.69969	3.39937	33.3333	24.1709	1171.09	91.3671	72.0563	-6.6166	-2233.37	29.7842
CPP-EC	74	23	51	31.0811	11.8743	3.69065	8.18361	31.0811	16.0923	498.476	388.576	46.0072	-4.07245	109.588	12.6546
CPP-NC	33	10	23	30.303	5.03	1.52424	3.50576	30.303	17.9152	198.13	545.977	61.1882	-4.84949	88.5633	6.78146
CPP-WC	64	22	42	34.375	10.4713	3.59951	6.87179	34.375	16.6249	303.251	422.12	41.6161	-4.06198	177.134	11.6352
CPV-OO	23	5	18	21.7391	4.33523	0.94244	3.39278	21.7391	22.8176	504.75	352.785	113.61	-5.92015	156.619	10.2497
CRL-MF	25	5	20	20	6.42762	1.28552	5.1421	20	26.8012	1438.02	14.4388	15.3364	-2.4687	-1049.35	16.0009
CRL-PA	26	8	18	30.7692	7.00521	2.15545	4.84976	30.7692	25.9888	1247.41	51.9048	25.3669	-1.3943	-406.42	19.7632
CRZ-OO	5	5	0	100	1.4091	1.4091	0	100	4.75987	455.886	186.616	18.7726	-2.92406	-370.86	36.5589
CTA-OO	9	9	0	100	1.35654	1.35654	0	100	-4.76759	358.402	1584.31	107.884	-6.45872	-57.3138	6.04791
CTM-OO	7	3	4	42.8571	1.81885	0.779509	1.03935	42.8571	10.2432	566.754	277.107	14.9899	-0.9257	-352.435	15
CUB-OO	472	48	424	10.1695	78.1014	7.94251	70.1588	10.1695	25.0612	1099.73	190.767	60.9379	-2.911	-170.032	27.6059
CVI-OO	14	13	1	92.8571	3.07715	2.85736	0.219797	92.8571	21.7061	209.423	173.554	155.106	-2.71193	-60.1673	15.1251
CYP-OO	33	29	4	87.8788	6.64313	5.8379	0.805227	87.8788	17.9163	411.648	659.411	90.1864	-3.55073	93.5022	28.949
CZE-CZ	35	32	3	91.4286	5.93645	5.42761	0.508838	91.4286	7.68725	540.162	718.249	37.9537	-10.662	-126.289	27.8619
CZE-SL	32	30	2	93.75	5.62777	5.27603	0.351736	93.75	7.69954	584.173	760.323	32.0513	-9.21587	-35.2596	26.1292
DEL-OO	12	12	0	100	2.55022	2.55022	0	100	13.0018	837.44	858.099	11.3801	-17.8744	-67.9281	24.4263
DEN-OO	19	18	1	94.7368	3.37359	3.19604	0.177558	94.7368	8.07034	447.34	605.825	23.7804	-19.1314	21.2061	31.6118
DJI-OO	11	7	4	63.6364	2.06233	1.31239	0.749937	63.6364	28.265	140.324	370.461	54.1552	-4.14509	52.4497	13.6014
DOM-OO	210	30	180	14.2857	36.9243	5.2749	31.6494	14.2857	24.1139	1110.7	126.471	45.9309	-3.18108	-172.928	24.5059
EAI-OO	52	40	12	76.9231	10.9505	8.42346	2.52704	76.9231	16.6	530.646	630.459	84.7701	-3.86318	93.1776	23.823
EAS-OO	1	0	1	0	0.305049	0	0.305049	0	20.8986	908.756	212.61	27.1896	-2.2386	331.08	14
ECU-OO	791	55	736	6.95322	123.648	8.59752	115.05	6.95322	20.8508	1190.87	52.9238	50.0198	-3.68132	328.63	15.3345
EGY-OO	19	16	3	84.2105	2.72655	2.29604	0.430508	84.2105	22.3865	9.54163	638.434	44.6507	-4.2115	-3.26739	5.23034
EHM-AP	8	4	4	50	1.35235	0.676177	0.676177	50	13.4038	928.824	507.262	86.6989	-3.29807	274.482	8.76005
EHM-BH	38	17	21	44.7368	6.78314	3.03456	3.74858	44.7368	10.9055	768.775	476.957	93.9892	-4.13531	129.574	13.0631
EHM-DJ	4	2	2	50	0.891409	0.445705	0.445705	50	20.36	931.264	396.851	109.702	-4.37229	-356.964	28.3402
EHM-SI	20	8	12	40	4.11219	1.64488	2.46731	40	6.2016	597.612	501.353	93.9132	-3.74473	-24.2307	15.2601
ELS-OO	118	29	89	24.5763	22.1965	5.45508	16.7415	24.5763	24.0659	1130.08	87.2363	95.2232	-3.32158	-472.486	30.3445
EQG-OO	152	14	138	9.21053	28.1533	2.59307	25.5603	9.21053	23.6407	1361.98	81.7397	59.1655	-3.79366	-67.624	17.454
ERI-OO	31	17	14	54.8387	5.09414	2.79356	2.30058	54.8387	25.7716	297.099	242.304	95.0377	-4.11909	120.034	14.4079
ETH-OO	124	53	71	42.7419	17.5764	7.51251	10.0639	42.7419	22.6879	622.523	134.847	90.3072	-4.28112	46.6594	15.9429
FAL-OO	3	3	0	100	0.591784	0.591784	0	100	6.30953	438.898	273.988	20.2249	-2.706	-216.15	9.45794
FIJ-OO	181	12	169	6.62983	34.2261	2.26914	31.957	6.62983	24.557	1253.65	139.121	39.9817	-2.66147	-344.089	16.0455
FIN-OO	16	16	0	100	2.45232	2.45232	0	100	1.4776	376.18	937.939	33.6229	-26.3087	-387.554	13.5401
FLA-OO	56	35	21	62.5	9.07962	5.67476	3.40486	62.5	21.4038	1123.22	499.128	45.4369	-4.8362	-196.096	23.3249
FOR-OO	4	4	0	100	0.951845	0.951845	0	100	6.34042	339.447	283.871	33.2295	-8.70842	-1760.89	28
FRA-CI	7	6	1	85.7143	2.12041	1.8175	0.302916	85.7143	11.2347	621.585	406.482	33.9128	-6.7243	-172.676	40.4217
FRA-FR	67	54	13	80.597	9.95284	8.0217	1.93115	80.597	10.6241	607.148	566.154	18.1212	-6.70842	-73.0488	25.3854
FRA-MO	17	16	1	94.1176	8.10229	7.62569	0.476605	94.1176	13.5026	614.623	570.244	39.5537	-6.20858	145.981	41.7019
FRG-OO	258	30	228	11.6279	43.5426	5.0631	38.4795	11.6279	25.544	1409.23	50.7231	47.8238	-4.08851	670.486	6.05838
GAB-OO	621	65	556	10.467	96.7434	10.1261	86.6173	10.467	24.4939	1330.45	104.834	66.3944	-3.54952	-149.54	6.6781
GAL-OO	17	7	10	41.1765	3.46744	1.42777	2.03967	41.1765	23.3006	518.309	151.454	78.766	-4.05066	287.892	18
GAM-OO	44	19	25	43.1818	8.74296	3.77537	4.96759	43.1818	27.2227	658.807	190.831	141.389	-3.52185	549.073	23.5329
GEO-OO	28	25	3	89.2857	4.52752	4.04243	0.485092	89.2857	17.5123	1026.83	696.384	22.0346	-7.20358	-122.038	22.7949
GER-OO	48	43	5	89.5833	7.32515	6.56212	0.763037	89.5833	8.54811	550.427	647.693	19.3371	-11.1347	-157.848	28.8935
GGI-AN	6	0	6	0	2.63227	0	2.63227	0	17.9538	1154.18	160.038	72.1453	0.1865	347.62	18
GGI-BI	56	4	52	7.14286	12.993	0.928074	12.065	7.14286	22.8002	1207.34	82.1248	55.5143	-4.0054	-143.524	21.2768
GGI-PR	28	3	25	10.7143	8.53499	0.914463	7.62052	10.7143	24.5681	1221.06	75.2763	53.5325	-3.8403	-160.37	26
GGI-ST	51	4	47	7.84314	12.8022	1.0041	11.7981	7.84314	23.7714	1148.31	75.5071	58.5604	-2.6254	-639.18	21.1237
GHA-OO	271	53	218	19.5572	42.4681	8.30557	34.1625	19.5572	27.0503	1027.43	144.81	72.0149	-3.60057	91.6831	17.7507
GIL-OO	13	6	7	46.1538	3.55665	1.64153	1.91512	46.1538	26.8796	1320.52	20.5496	33.1464	-0.379601	904.79	20
GNB-OO	94	31	63	32.9787	16.9867	5.60199	11.3847	32.9787	26.5916	887.999	165.768	133.499	-3.39475	394.678	18.5097
GNL-OO	8	8	0	100	1.09106	1.09106	0	100	-18.9485	115.353	977.421	31.09	-11.0919	-155.558	0.655775
GRB-OO	29	26	3	89.6552	4.55761	4.08614	0.471477	89.6552	8.5809	503.11	430.453	21.6664	-14.014	-195.413	28.6788
GRC-OO	132	87	45	65.9091	21.7435	14.3309	7.41254	65.9091	13.2384	535.437	691.827	45.3944	-5.01342	149.099	25.4821
GST-UA	6	3	3	50	1.02546	0.512728	0.512728	50	27.8915	60.032	640.901	103.803	-5.06566	-25.8817	16.7614
GUA-OO	309	52	257	16.8285	51.1598	8.60941	42.5504	16.8285	23.0715	1181.22	133.674	71.4714	-4.07764	-647.731	21.6604
GUI-OO	283	55	228	19.4346	44.2741	8.60451	35.6696	19.4346	25.6994	1101.82	174.011	102.642	-3.70264	-110.362	18.5771
GUY-OO	367	46	320	12.5341	58.01	7.27101	50.5809	12.5341	25.9082	1316.46	57.0982	57.4194	-3.92018	231.041	6.52285
HAI-HA	94	12	82	12.766	17.2864	2.20677	15.0796	12.766	24.5283	1209.99	120.591	55.6106	-3.29723	-265.708	24.705
HAW-HI	71	13	58	18.3099	13.578	2.48612	11.0919	18.3099	18.4113	945.248	134.473	45.883	-2.77427	606.513	19.165
HAW-JI	2	1	1	50	1.84881	0.924406	0.924406	50	11.473	945.248	146.041	41.743	-3.56524	446.441	6.17749
HON-OO	242	41	201	16.9421	39.9843	6.7742	33.2101	16.9421	23.5158	1180.76	137.096	62.8594	-3.67983	-191.617	19.8006
HUN-OO	37	33	4	89.1892	6.19951	5.52929	0.670217	89.1892	10.2119	501.007	805.722	28.8604	-8.3957	55.2342	29.1137
ICE-OO	9	8	1	88.8889	1.49731	1.33095	0.166368	88.8889	1.1788	306.637	447.538	19.8212	-16.1106	99.4441	5.36388
IDA-OO	6	6	0	100	0.947065	0.947065	0	100	5.59326	390.628	835.542	31.0198	-14.0852	-63.579	10.2212
ILL-OO	32	30	2	93.75	5.18039	4.85661	0.323774	93.75	10.997	805.064	1016.74	26.7178	-19.198	40.4028	29.6618
IND-AP	35	12	23	34.2857	5.43299	1.86274	3.57025	34.2857	27.4322	713.726	323.555	101.8	-2.7445	-26.6091	23.2945
IND-BI	8	3	5	37.5	1.3389	0.502087	0.836812	37.5	25.3622	814.824	537.674	122.558	-2.64519	3.13647	25.8321
IND-CT	11	5	6	45.4545	1.78984	0.813566	0.976279	45.4545	25.6532	825.992	459.206	132.282	-2.98677	-61.8475	21.3707
IND-DE	4	1	3	25	0.973173	0.243293	0.72988	25	25.0892	477.133	699.993	135.332	-3.57087	-18.3536	46.2903
IND-GO	17	2	15	11.7647	3.67484	0.432334	3.24251	11.7647	25.6808	940.769	135.591	149.38	-2.2822	-590.277	22.8022
IND-GU	40	12	28	30	6.38028	1.91408	4.46619	30	26.8971	518.146	407.851	155.068	-2.91984	-198.62	21.9429
IND-HA	1	0	1	0	0.177119	0	0.177119	0	24.4102	467.71	720.762	127.294	-3.38303	28.8922	27.2097
IND-JK	10	4	6	40	1.69477	0.67791	1.01686	40	25.1075	847.904	494.68	118.472	-2.88037	-52.2179	23.2758
IND-KE	90	22	68	24.4444	16.1037	3.93646	12.1672	24.4444	25.3714	1116.49	123.423	98.345	-2.72728	-572.379	20.7163
IND-KT	86	19	67	22.093	13.6948	3.02559	10.6692	22.093	25.1402	645.983	219.4	101.95	-2.95211	-94.8602	22.3751
IND-MP	48	10	38	20.8333	7.39842	1.54134	5.85708	20.8333	25.6015	742.34	524.688	143.733	-2.92434	-156.257	22.1849
IND-MR	60	22	38	36.6667	9.23382	3.38574	5.84809	36.6667	26.2379	708.744	357.001	124.365	-2.62791	-192.36	23.2217
IND-OR	18	9	9	50	2.91486	1.45743	1.45743	50	25.9368	895.153	390.11	111.315	-2.86042	-51.855	22.629
IND-PO	29	11	18	37.931	8.19957	3.11018	5.08939	37.931	28.3115	866.5	251.393	97.1798	-2.4115	-125.95	33.5711
IND-PU	2	0	2	0	0.350335	0	0.350335	0	23.5832	534.233	736.92	122.072	-3.5169	-5.67328	27.0961
IND-RA	17	5	12	29.4118	2.60107	0.76502	1.83605	29.4118	26.1175	359.392	635.018	145.442	-3.82071	-72.1273	21.6531
IND-TN	114	29	85	25.4386	18.6368	4.74095	13.8959	25.4386	27.4578	756.984	215.287	81.1953	-2.68365	9.65411	24.5564
IND-UP	16	7	9	43.75	2.50411	1.09555	1.40856	43.75	25.2469	774.129	632.149	135.959	-3.00168	-19.0708	27.2918
IND-WB	24	11	13	45.8333	4.05537	1.85871	2.19666	45.8333	25.9818	951.22	427.175	104.98	-2.42159	140.997	28.7924
INI-OO	21	19	2	90.4762	3.51332	3.17872	0.334602	90.4762	10.8545	824.304	972.37	21.5931	-22.7278	35.3478	29.5227
IOW-OO	11	10	1	90.9091	1.785	1.62273	0.162273	90.9091	8.90845	711.222	1124.9	47.9338	-24.5003	99.348	25.7082
IRE-IR	12	11	1	91.6667	2.05394	1.88278	0.171162	91.6667	9.49613	540.575	371.63	23.887	-12.915	28.8955	22.2457
IRE-NI	10	10	0	100	1.94011	1.94011	0	100	8.99573	520.062	397.795	21.7094	-15.8887	-94.337	23.0909
IRK-OO	10	10	0	100	1.45193	1.45193	0	100	-4.39755	353.322	1516.68	68.7744	-7.33802	-107.012	5.84097
IRN-OO	115	85	30	73.913	15.9464	11.7865	4.15992	73.913	17.3861	178.036	868.961	83.2441	-5.12521	-57.9449	15.6303
IRQ-OO	61	51	10	83.6066	9.18544	7.67963	1.50581	83.6066	22.1318	168.641	933.103	88.2586	-5.4374	-31.8812	16.5952
ITA-IT	62	46	16	74.1935	9.68854	7.18827	2.50027	74.1935	11.638	616.272	667.254	30.7058	-6.43729	158.186	28.5336
ITA-SM	4	3	1	75	1.41336	1.06002	0.353341	75	13.0577	628.663	697.643	20.0514	-7.15656	92.643	46.7489
IVO-OO	333	55	278	16.5165	51.1536	8.44879	42.7048	16.5165	26.1449	1050.78	121.714	69.9298	-3.23165	103.187	17.3957
JAM-OO	167	23	144	13.7725	33.1003	4.55873	28.5416	13.7725	24.0147	1188.4	101.294	46.426	-2.8772	-251.786	27.6754
JAP-HK	17	16	1	94.1176	2.88336	2.71375	0.169609	94.1176	5.34668	648.261	975.96	33.8774	-7.41824	-156.786	24.2408
JAP-HN	50	31	19	62	7.856	4.87072	2.98528	62	11.4154	905.802	853.728	40.1297	-5.39456	12.1073	29.067
JAP-KY	47	25	22	53.1915	8.35594	4.44465	3.91129	53.1915	14.7039	1027.51	765.154	59.0082	-3.68843	213.038	28.025
JAP-SH	34	23	11	67.6471	6.44381	4.35905	2.08476	67.6471	13.7017	944.849	796.797	53.3836	-4.40947	-66.0535	27.2158
JAW-OO	338	91	247	26.9231	55.2354	14.8711	40.3643	26.9231	24.6433	1382.16	48.8603	58.9446	-2.43373	-667.389	24.1826
JNF-OO	6	4	2	66.6667	1.88562	1.25708	0.628539	66.6667	15.1225	111.016	477.045	103.897	-3.6683	418.663	14
KAM-OO	6	6	0	100	0.90017	0.90017	0	100	-4.87333	316.108	1174.61	37.9921	-5.60114	-132.282	2.11275
KAN-OO	11	10	1	90.9091	1.7386	1.58055	0.158055	90.9091	12.4903	600.193	1003.1	53.32	-18.9302	151.643	15.0965
KAZ-OO	40	38	2	95	5.3801	5.11109	0.269005	95	5.83759	224.078	1349.57	33.0161	-6.2611	-64.4442	10.2484
KEG-OO	1	1	0	100	0.205231	0.205231	0	100	3.51179	445.101	211.618	11.2069	-2.70083	-143.383	36.5589
KEN-OO	265	70	195	26.4151	39.1565	10.3432	28.8132	26.4151	24.3033	501.884	105.083	85.289	-4.181	153.638	11.3947
KER-OO	3	1	2	33.3333	1.11072	0.37024	0.74048	33.3333	23.7916	566.754	185.254	31.1402	-7.0975	-221.89	15
KGZ-OO	39	35	4	89.7436	6.18999	5.55512	0.634871	89.7436	0.548323	348.55	1008.78	55.9225	-3.56255	-33.8422	13.8381
KHA-OO	10	10	0	100	1.44627	1.44627	0	100	-5.57136	440.88	1627.85	71.8675	-6.16606	-73.8306	3.982
KOR-NK	18	18	0	100	2.95669	2.95669	0	100	6.12809	735.824	1108	97.7036	-5.34539	-30.1255	19.9993
KOR-SK	32	28	4	87.5	5.34045	4.6729	0.667557	87.5	11.2363	926.6	957.818	81.2131	-5.24495	72.5253	26.9262
KRA-OO	13	13	0	100	1.76239	1.76239	0	100	-10.0094	286.635	1553.82	42.9286	-10.7775	-137.342	3.04818
KRI-OO	49	39	10	79.5918	9.92691	7.90101	2.0259	79.5918	15.5592	521.482	572.525	83.9922	-2.91497	-51.8587	25.1471
KRY-OO	38	33	5	86.8421	7.02574	6.1013	0.924439	86.8421	10.8699	413.397	807.335	16.4074	-7.04842	16.753	24.4689
KTY-OO	29	27	2	93.1034	4.81857	4.48625	0.332315	93.1034	13	925.262	865.243	14.6496	-17.2102	-172.456	25.2422
KUR-OO	7	7	0	100	1.3924	1.3924	0	100	1.58351	407.912	692.17	31.7775	-4.83582	-116.682	10.7995
KUW-OO	1	1	0	100	0.191309	0.191309	0	100	25.4052	89.0483	891.721	89.3655	-5.14955	-41.3156	20.4811
KZN-OO	4	1	3	25	1.52893	0.382232	1.1467	25	24.3647	1247.41	321.528	33.5321	-2.4212	108.09	35
LAB-OO	6	6	0	100	0.929151	0.929151	0	100	-3.25187	425.089	1156.4	23.7091	-27.1927	-662.255	2.72025
LAO-OO	185	43	142	23.2432	29.0702	6.75685	22.3133	23.2432	22.9514	1041.08	276.673	96.8968	-3.76392	-12.658	16.492
LBR-OO	288	47	241	16.3194	48.1184	7.85266	40.2658	16.3194	25.4984	1463.89	81.8148	60.8622	-3.14644	122.535	17.0841
LBS-LB	33	30	3	90.9091	6.58637	5.98761	0.598761	90.9091	15.3495	535.752	648.602	99.0999	-4.24774	209.632	25.404
LBS-SY	43	41	2	95.3488	6.85251	6.53379	0.318721	95.3488	18.0987	209.712	858.338	81.892	-4.82912	26.3737	18.1523
LBY-OO	31	24	7	77.4194	4.29924	3.32845	0.970797	77.4194	21.7841	24.498	659.663	50.4317	-4.05249	8.90319	2.80899
LDV-OO	8	4	4	50	2.87301	1.43651	1.43651	50	24.3583	1057.64	119.613	108.361	0.244501	-2170.44	18
LEE-AB	21	3	18	14.2857	5.61865	0.802665	4.81599	14.2857	26.6208	1255.4	111.789	34.7609	-3.1308	-241.32	30.1828
LEE-AG	10	1	9	10	3.35732	0.335732	3.02159	10	26.6413	833.056	94.2338	35.888	-2.6291	-61.754	42
LEE-BV	11	1	10	9.09091	3.43616	0.312378	3.12378	9.09091	25.8563	833.056	117.312	33.738	-3.1782	-126	42
LEE-GU	56	11	45	19.6429	13.2426	2.60123	10.6414	19.6429	25.4414	1200.93	114.893	34.8655	-3.9274	329.292	38.6242
LEE-MO	21	4	17	19.0476	6.85466	1.30565	5.54901	19.0476	24.7368	1255.4	114.892	28.4267	-3.3702	163	35.1741
LEE-NL	25	5	20	20	8.55951	1.7119	6.84761	20	26.5911	833.056	101.931	35.8518	-2.8852	-66.9039	42
LEE-SK	14	3	11	21.4286	4.03267	0.864143	3.16853	21.4286	26.5711	1015.43	110.844	35.9389	-2.7651	-152.69	38.1777
LEE-SM	26	7	19	26.9231	8.83892	2.37971	6.45921	26.9231	26.3997	833.056	100.791	35.7219	-2.6129	-77.3831	42
LEE-VI	29	6	23	20.6897	8.16205	1.6887	6.47335	20.6897	26.4073	833.056	123.456	40.1614	-3.2308	-83.98	42
LES-OO	16	9	7	56.25	2.91633	1.64043	1.27589	56.25	11.7712	634.421	440.719	62.2543	-4.3541	28.5325	17.2166
LIN-KI	8	5	3	62.5	2.11176	1.31985	0.79191	62.5	27.6718	945.248	22.362	12.9776	-2.1718	-3667.24	11
LIN-US	8	5	3	62.5	4.05268	2.53292	1.51975	62.5	27.6718	945.248	22.362	12.9776	-2.1718	-3667.24	11
LOU-OO	31	29	2	93.5484	5.10088	4.77179	0.329089	93.5484	18.9498	1129.41	687.227	16.825	-9.26696	151.554	23.5945
LSI-BA	21	4	17	19.0476	4.41582	0.841109	3.57471	19.0476	23.2118	1317.37	57.9199	58.9991	-2.60107	45.749	22.8234
LSI-ET	19	6	13	31.5789	3.46149	1.0931	2.36839	31.5789	24.6936	1031.13	109.144	82.1008	-2.03366	135.157	16.1237
LSI-LS	38	6	32	15.7895	6.50604	1.02727	5.47877	15.7895	25.3108	1167.11	74.8994	73.5805	-3.27561	162.961	15.5582
MAG-OO	3	3	0	100	0.424335	0.424335	0	100	-10.609	242.156	1549.01	50.416	-6.46348	-92.412	2.91683
MAI-OO	11	10	1	90.9091	1.85673	1.68794	0.168794	90.9091	4.7979	672.329	1058.88	14.8128	-26.3554	-703.422	13.8366
MAN-OO	6	6	0	100	0.880764	0.880764	0	100	-2.34589	395.008	1450.45	54.1781	-33.2549	-370.719	3.44031
MAQ-OO	2	1	1	50	0.643642	0.321821	0.321821	50	4.50621	324.58	158.956	17.077	-3.16148	-207.862	12
MAS-OO	13	12	1	92.3077	2.44197	2.25412	0.187844	92.3077	8.46061	764.952	936.114	8.19276	-23.7462	-209.89	28.8469
MAU-OO	64	13	51	20.3125	14.8314	3.01264	11.8188	20.3125	22.8202	1148.56	212.306	52.3896	-2.52095	367.17	45.5224
MCI-OO	2	0	2	0	0.91837	0	0.91837	0	25.3831	931.978	125.018	80.5851	-9.894	355.17	14
MCS-OO	1	0	1	0	0.547024	0	0.547024	0	24.3647	1247.41	321.528	33.5321	-2.4212	108.09	35
MDG-OO	853	55	798	6.44783	125.898	8.1177	117.78	6.44783	22.9492	942.768	228.423	99.8126	-3.60189	176.158	14.367
MDR-OO	13	10	3	76.9231	3.31825	2.5525	0.765749	76.9231	14.8107	550.36	265.072	60.8365	-1.4237	59.992	43
MDV-OO	7	5	2	71.4286	2.22191	1.58708	0.634832	71.4286	24.3583	1057.64	119.613	108.361	0.310701	-2172.24	18
MIC-OO	15	14	1	93.3333	2.344	2.18774	0.156267	93.3333	6.70167	635.898	951.432	26.0167	-27.7977	-95.464	22.3704
MIN-OO	17	16	1	94.1176	2.67632	2.51889	0.15743	94.1176	4.95174	572.652	1225.89	55.1334	-29.1608	-102.03	19.4489
MLI-OO	79	26	53	32.9114	11.1266	3.66193	7.4647	32.9114	28.3903	254.045	475.795	125.84	-4.80586	30.4998	7.88489
MLW-OO	225	70	155	31.1111	37.0284	11.52	25.5085	31.1111	21.7407	843.144	229.918	106.218	-4.01146	117.547	16.13
MLY-PM	282	47	235	16.6667	46.0624	7.67706	38.3853	16.6667	25.7508	1568.86	56.523	37.0712	-3.11871	90.1812	18.2289
MLY-SI	103	20	83	19.4175	27.4846	5.33681	22.1478	19.4175	26.695	1515.76	45.0778	21.6373	-2.7535	128.325	45.2097
MNT-OO	9	9	0	100	1.36763	1.36763	0	100	5.84032	353.821	952.681	53.1403	-26.8887	-146.079	8.9042
MOL-OO	141	21	120	14.8936	24.3981	3.63377	20.7644	14.8936	25.2787	1328.81	50.1937	34.6703	-2.79895	-340.665	10.9473
MON-OO	15	13	2	86.6667	2.08514	1.80712	0.278018	86.6667	0.060087	188.277	1399.11	109.615	-4.73164	-21.5971	6.77692
MOR-MO	49	41	8	83.6735	7.41654	6.20567	1.21086	83.6735	17.215	264.9	616.714	61.0241	-5.08538	307.206	16.3897
MOR-SP	9	8	1	88.8889	3.25125	2.89	0.36125	88.8889	17.3598	495.467	432.114	78.7076	-4.9447	416.379	10
MOZ-OO	290	59	231	20.3448	42.0409	8.55315	33.4877	20.3448	23.8955	801.144	242.242	97.6433	-3.93311	149.427	12.1706
MRN-GU	16	3	13	18.75	4.24963	0.796805	3.45282	18.75	26.195	1226.48	54.5125	52.1723	-2.222	-213.12	34
MRN-NM	10	2	8	20	2.63809	0.527619	2.11047	20	27.3621	1247.41	67.9985	55.4851	-3.1661	-187.52	37.2937
MRQ-OO	38	0	38	0	9.40875	0	9.40875	0	25.639	1003.56	60.0024	20.1538	-2.1185	319.27	7
MRS-OO	12	3	9	25	3.85317	0.963293	2.88988	25	24.5995	1438.02	8.44478	14.592	0.3665	-1721.29	14
MRY-OO	32	31	1	96.875	5.91647	5.73158	0.18489	96.875	12.0656	832.71	874.906	12.2616	-19.1836	-62.5158	27.8243
MSI-OO	26	25	1	96.1538	4.26585	4.10178	0.164071	96.1538	17.325	1077.59	744.778	20.0684	-9.63369	40.6764	21.1537
MSO-OO	29	27	2	93.1034	4.63487	4.31522	0.319646	93.1034	12.5756	866.938	967.258	28.596	-17.2247	77.9069	21.9406
MTN-OO	16	11	5	68.75	2.27966	1.56726	0.712392	68.75	27.7199	72.3778	534.247	115.275	-4.75562	39.8084	3.0811
MXC-DF	25	14	11	56	6.0538	3.39013	2.66367	56	13.2711	770.844	155.878	96.144	-4.8621	-119.8	22.2909
MXC-ME	66	31	35	46.9697	12.3666	5.80854	6.55803	46.9697	15.2214	771.636	175.777	95.6111	-4.2556	-131.49	24.2668
MXC-MO	43	19	24	44.186	9.14619	4.04134	5.10485	44.186	21.6949	781.619	182.505	105.904	-4.60865	-212.57	26.9437
MXC-PU	99	36	63	36.3636	17.8807	6.50207	11.3786	36.3636	18.1572	757.179	191.944	87.4634	-4.74479	-120.92	21.781
MXC-TL	11	10	1	90.9091	2.38397	2.16725	0.216725	90.9091	13.4547	626.442	181.561	83.8452	-4.5557	-181.714	29.8358
MXE-AG	22	16	6	72.7273	4.63137	3.36827	1.2631	72.7273	17.1349	449.145	296.946	103.133	-4.08563	-49.4106	24.3784
MXE-CO	30	10	20	33.3333	4.85481	1.61827	3.23654	33.3333	19.754	286.747	551.22	64.3063	-7.14114	160.122	12.1517
MXE-CU	39	21	18	53.8462	6.09819	3.28364	2.81455	53.8462	16.5582	381.575	603.628	96.2179	-6.18206	142.271	11.0153
MXE-DU	45	23	22	51.1111	7.39826	3.78133	3.61693	51.1111	16.6576	528.346	385.648	99.9167	-4.36689	98.6542	12.5723
MXE-GU	40	22	18	55	7.29276	4.01102	3.28174	55	17.5978	539.595	264.051	98.2292	-4.06889	-46.7496	21.0678
MXE-HI	63	24	39	38.0952	11.8234	4.50413	7.31922	38.0952	17.4212	748.529	229.529	77.1982	-5.38536	-152.259	22.7246
MXE-NL	38	16	22	42.1053	6.53466	2.75144	3.78323	42.1053	20.5572	465.86	491.133	62.0558	-6.98392	161.853	13.3944
MXE-QU	63	25	38	39.6825	12.3923	4.91759	7.47474	39.6825	17.8334	610.03	254.26	88.9255	-4.56598	7.24872	20.9058
MXE-SL	66	19	47	28.7879	11.3635	3.2713	8.09216	28.7879	19.147	507.239	317.786	74.3071	-4.60463	-25.3872	16.8958
MXE-TA	52	21	31	40.3846	8.81138	3.55844	5.25294	40.3846	22.9504	630.365	464.89	69.2825	-6.34052	29.4649	16.7274
MXE-ZA	30	20	10	66.6667	5.10551	3.40368	1.70184	66.6667	16.8085	382.881	327.319	91.4517	-4.09318	-2.76788	14.1536
MXG-VC	248	52	196	20.9677	42.36	8.88195	33.4781	20.9677	23.7868	1127.27	266.222	74.909	-4.77194	13.2983	26.182
MXI-GU	2	1	1	50	0.570844	0.285422	0.285422	50	17.7306	167.11	276.955	77.6682	-4.0496	65.381	11
MXI-RG	5	2	3	40	1.48839	0.595355	0.893032	40	21.6985	76.4453	206.263	112.385	-1.6908	-63.124	19.1559
MXN-BC	15	6	9	40	2.55902	1.02361	1.53541	40	18.3264	155.105	503.502	69.8106	-4.81629	153.574	14.7433
MXN-BS	35	15	20	42.8571	5.97286	2.5598	3.41307	42.8571	21.6093	136.992	438.742	98.4574	-3.30578	23.9015	9.94894
MXN-SI	56	22	34	39.2857	9.71878	3.81809	5.90069	39.2857	24.0581	642.279	393.265	113.686	-4.35896	20.3501	19.5149
MXN-SO	43	21	22	48.8372	6.87085	3.35553	3.51532	48.8372	20.8099	325.246	618.259	92.6069	-5.44726	88.5247	12.4064
MXS-CL	51	15	36	29.4118	10.7099	3.14997	7.55993	29.4118	25.4569	788.344	149.335	113.639	-4.1378	25.121	31.8828
MXS-GR	137	36	101	26.2774	23.5739	6.1946	17.3793	26.2774	24.2307	906.666	130.029	111.174	-3.56745	-193.517	21.505
MXS-JA	124	38	86	30.6452	21.0055	6.43716	14.5683	30.6452	19.8974	734.122	247.947	112.076	-4.18883	-56.1172	20.9432
MXS-MI	96	36	60	37.5	16.6202	6.23256	10.3876	37.5	21.0105	798.498	182.765	109.815	-3.66301	-54.7369	22.6312
MXS-NA	86	29	57	33.7209	15.8042	5.32931	10.4749	33.7209	22.9512	851.639	255.414	120.463	-5.07622	-32.9595	19.6642
MXS-OA	306	57	249	18.6275	51.2723	9.55072	41.7216	18.6275	22.0399	944.011	151.631	94.9817	-4.70415	14.7708	20.2153
MXT-CA	75	16	59	21.3333	13.1528	2.80593	10.3469	21.3333	26.0473	1048.57	206.371	72.187	-4.2705	204.601	16.54
MXT-CI	274	46	228	16.7883	46.6886	7.83824	38.8504	16.7883	23.4869	1238.16	161.438	78.6204	-4.48814	-33.6313	22.6061
MXT-QR	85	17	68	20	14.8852	2.97704	11.9082	20	25.6559	1014.85	175.469	56.3715	-3.68768	413.609	12.9153
MXT-TB	98	15	83	15.3061	18.2064	2.78669	15.4197	15.3061	26.4804	1385.57	214.245	57.2129	-4.51426	257.638	25.1419
MXT-YU	52	16	36	30.7692	9.31787	2.86704	6.45083	30.7692	25.7755	863.237	191.379	65.3821	-3.2553	0.842651	19.5176
MYA-OO	351	85	266	24.2165	51.4134	12.4505	38.9629	24.2165	23.1331	992.636	313.615	94.2969	-3.75886	-103.147	14.6788
NAM-OO	49	20	29	40.8163	7.09355	2.89533	4.19822	40.8163	20.3091	232.379	369.891	104.758	-5.05058	110.517	5.18806
NAT-OO	125	33	92	26.4	20.9423	5.52877	15.4135	26.4	17.9581	735.155	319.473	62.6091	-3.81719	96.6696	18.2653
NBR-OO	6	5	1	83.3333	1.02351	0.852922	0.170584	83.3333	4.00554	634.632	1060.22	12.553	-25.6847	-692.733	14.8191
NCA-OO	25	24	1	96	4.09245	3.92876	0.163698	96	14.8794	985.261	760.51	16.6584	-10.4391	-158.321	23.5205
NCB-OO	92	21	71	22.8261	21.527	4.91377	16.6132	22.8261	26.9904	1169.66	48.5441	42.5507	-2.2419	-678.562	14
NCS-CH	13	13	0	100	2.49998	2.49998	0	100	9.78157	471.39	925.188	40.8639	-5.00059	-6.25229	21.5891
NCS-DA	19	17	2	89.4737	3.33552	2.98442	0.351108	89.4737	8.2912	408.757	875.765	37.8448	-5.21605	-30.6815	17.497
NCS-IN	8	7	1	87.5	1.76237	1.54208	0.220296	87.5	9.0903	624.69	871.633	47.8576	-5.07717	1.27673	21.7781
NCS-KB	12	12	0	100	2.35962	2.35962	0	100	5.54951	605.156	805.366	39.2196	-4.61403	-86.1902	20.4565
NCS-KC	15	12	3	80	2.90702	2.32562	0.581404	80	4.6323	659.791	741.693	34.8031	-4.17405	-176.976	18.174
NCS-KR	22	18	4	81.8182	3.71703	3.0412	0.675823	81.8182	10.4688	573.414	867.823	21.9852	-5.92018	-182.262	22.6925
NCS-SO	12	10	2	83.3333	2.44487	2.03739	0.407479	83.3333	6.38263	643.698	815.344	36.772	-5.07659	-73.86	23.315
NCS-ST	12	11	1	91.6667	2.06009	1.88842	0.171674	91.6667	10.0407	394.144	983.968	37.338	-5.94147	-62.0055	20.6272
NDA-OO	5	5	0	100	0.798578	0.798578	0	100	4.84625	380.538	1242.11	64.8589	-29.654	-70.4996	15.9665
NEB-OO	6	4	2	66.6667	0.952122	0.634748	0.317374	66.6667	9.45802	493.737	1044.28	60.4208	-21.5675	45.5449	15.0994
NEP-OO	127	61	66	48.0315	20.5851	9.88732	10.6978	48.0315	14.3974	809.324	510.689	99.6804	-4.2492	98.2178	18.5882
NET-OO	22	21	1	95.4545	3.96183	3.78174	0.180083	95.4545	9.64083	532.281	547.453	17.5396	-9.90017	-228.701	31.3188
NEV-OO	18	9	9	50	2.78726	1.39363	1.39363	50	9.71459	215.066	828.967	26.4155	-8.34176	24.4398	7.26187
NFK-LH	9	1	8	11.1111	4.28046	0.475606	3.80485	11.1111	19.3267	1112.24	245.343	17.7151	-2.2267	-33.1899	14
NFK-NI	5	1	4	20	1.84812	0.369624	1.47849	20	19.3267	1112.24	245.343	17.7151	-2.2267	-33.1899	14
NFL-NE	11	11	0	100	1.81867	1.81867	0	100	3.33796	556.744	866.138	13.5085	-21.0536	-225.453	8.88942
NFL-SP	9	9	0	100	2.6363	2.6363	0	100	5.0296	596.879	737.759	12.8717	-19.4217	22.17	8
NGA-OO	384	75	309	19.5312	55.1635	10.7741	44.3894	19.5312	26.6449	849.959	207.682	105.672	-3.89242	-107.938	19.5812
NGR-OO	9	8	1	88.8889	1.27208	1.13074	0.141343	88.8889	27.2526	108.691	512.6	126.862	-4.5583	-24.6727	5.03427
NIC-OO	251	46	205	18.3267	41.0785	7.52832	33.5501	18.3267	25.0963	1229.01	90.2635	69.1923	-3.19884	-399.957	18.8518
NLA-BO	10	2	8	20	2.85245	0.57049	2.28196	20	28.0042	386.94	99.1021	59.6575	-4.3918	-105.364	27
NLA-CU	16	6	10	37.5	4.35022	1.63133	2.71889	37.5	27.7584	484.755	95.3227	63.7694	-4.2144	-57.709	31.563
NNS-OO	50	18	32	36	11.5589	4.1612	7.39769	36	22.6346	1056.08	427.245	23.9891	-2.81985	112.532	33.013
NOR-OO	19	18	1	94.7368	2.92046	2.76675	0.153709	94.7368	1.36324	368.225	707.853	29.8583	-21.3678	-431.493	14.2624
NRU-OO	6	2	4	33.3333	2.43501	0.81167	1.62334	33.3333	26.8796	1320.52	20.5496	33.1464	-1.1618	2581.95	20
NSC-OO	8	8	0	100	1.39299	1.39299	0	100	5.87029	646.176	877.352	16.2811	-23.2695	-357.433	18.2277
NSW-CT	28	18	10	64.2857	6.40577	4.11799	2.28777	64.2857	11.2523	689.617	512.565	14.4007	-3.7563	156.516	17.368
NSW-NS	73	44	29	60.274	10.5709	6.37152	4.19941	60.274	17.4228	474.939	562.679	24.1545	-3.96653	84.2981	9.62902
NTA-OO	131	74	57	56.4885	18.3675	10.3755	7.99196	56.4885	25.0731	447.55	479.586	92.2235	-3.8321	-11.2047	1.95673
NUE-OO	16	5	11	31.25	4.69901	1.46844	3.23057	31.25	24.7781	1205.25	135.553	36.3703	-2.5671	-438.57	15
NUN-OO	3	3	0	100	0.410131	0.410131	0	100	-14.5917	158.063	1462.12	65.3261	-21.5008	-149.295	1.60375
NWC-OO	234	9	225	3.84615	44.2666	1.70256	42.5641	3.84615	22.0301	1112.24	237.584	47.2709	-2.39899	-253.446	17.7135
NWG-IJ	301	54	247	17.9402	45.4932	8.16158	37.3317	17.9402	24.6102	1460.21	54.3975	21.7105	-3.28023	-339.154	5.19699
NWG-PN	479	62	417	12.9436	72.4538	9.37816	63.0757	12.9436	23.4733	1487.66	62.2762	29.3011	-3.37684	-110.285	10.5787
NWH-OO	14	13	1	92.8571	2.60029	2.41455	0.185735	92.8571	6.08849	722.297	998.801	12.593	-27.2076	-543.79	19.9144
NWJ-OO	16	15	1	93.75	3.02003	2.83128	0.188752	93.75	11.3165	837.251	886.985	11.3484	-21.1141	45.8156	31.9207
NWM-OO	27	21	6	77.7778	4.15414	3.231	0.923141	77.7778	11.9178	300.567	795.501	63.9688	-8.32426	170.147	8.51541
NWT-OO	2	2	0	100	0.280592	0.280592	0	100	-8.72577	229.587	1508.82	53.6347	-18.1229	-100.807	1.10653
NWY-OO	34	33	1	97.0588	5.54013	5.37719	0.162945	97.0588	7.28039	718.286	972.653	16.2004	-25.8755	-273.984	23.641
NZN-OO	58	18	40	31.0345	9.57108	2.97033	6.60074	31.0345	12.3316	859.411	351.484	21.0434	-2.09017	80.5433	17.6455
NZS-OO	62	17	45	27.4194	10.025	2.74878	7.27619	27.4194	8.64273	704.47	397.534	25.8963	-2.73452	-246.169	10.5997
OFS-OO	35	19	16	54.2857	5.72317	3.10686	2.6163	54.2857	15.8835	489.446	519.96	66.8882	-4.61169	35.9266	16.354
OGA-OO	12	3	9	25	4.15846	1.03961	3.11884	25	24.3647	1247.41	321.528	33.5321	-4.697	182.45	35
OHI-OO	18	17	1	94.4444	2.96715	2.80231	0.164842	94.4444	10.2613	784.134	938.047	20.1999	-23.9232	-54.4093	29.0265
OKL-OO	24	22	2	91.6667	3.83449	3.51495	0.319541	91.6667	15.3626	729.487	905.251	40.2125	-16.0125	279.989	16.9042
OMA-OO	17	8	9	47.0588	2.6186	1.23228	1.38632	47.0588	27.2653	47.5632	507.068	74.856	-4.82955	-56.1951	7.29899
ONT-OO	17	16	1	94.1176	2.41774	2.27552	0.14222	94.1176	0.701502	519.376	1267.17	36.8337	-33.3444	-499.688	5.5744
ORE-OO	19	16	3	84.2105	2.96857	2.49985	0.468722	84.2105	8.12363	431.48	663.339	46.8507	-9.83251	-76.9106	10.7895
PAK-OO	54	37	17	68.5185	7.82389	5.36081	2.46307	68.5185	22.6129	214.147	759.275	94.7769	-4.61697	11.0166	19.0991
PAL-IS	39	37	2	94.8718	7.17923	6.81106	0.368165	94.8718	19.4551	246.604	591.645	104.777	-3.70613	186.315	22.5057
PAL-JO	27	25	2	92.5926	4.53651	4.20047	0.336038	92.5926	18.6416	90.7466	742.926	82.0637	-4.93637	39.6851	11.6387
PAN-OO	552	71	481	12.8623	93.9555	12.0849	81.8706	12.8623	24.7949	1269.66	56.8133	59.6478	-2.92907	-443.266	20.0302
PAR-OO	175	72	103	41.1429	26.504	10.9045	15.5995	41.1429	23.6353	908.138	344.058	44.9389	-3.90947	121.89	10.729
PEI-OO	6	6	0	100	1.25585	1.25585	0	100	5.31576	606.086	969.948	13.0773	-24.8015	-413.684	26.7211
PEN-OO	18	17	1	94.4444	2.96195	2.7974	0.164553	94.4444	9.12449	789.889	913.401	16.3335	-23.1206	-67.0881	23.0484
PER-OO	843	68	774	8.06643	118.505	9.55912	108.805	8.06643	19.3053	1083.16	85.529	57.71	-4.20572	193.381	9.56753
PHI-OO	655	94	561	14.3511	101.205	14.524	86.6805	14.3511	25.6947	1350.32	95.3956	52.238	-3.17199	-152.995	21.4052
PHX-OO	2	0	2	0	0.6756	0	0.6756	0	27.6718	945.248	22.362	12.9776	-1.2433	-3542.64	11
PIT-OO	9	1	8	11.1111	3.295	0.366111	2.92889	11.1111	23.0286	909.158	195.384	19.9896	-2.4615	301.98	2
POL-OO	34	29	5	85.2941	5.23639	4.46633	0.770058	85.2941	7.83414	494.15	753.492	35.5907	-16.9127	-33.0551	25.337
POR-OO	41	37	4	90.2439	6.89312	6.22062	0.6725	90.2439	14.8749	591.079	485.927	58.6222	-4.0373	235.616	25.1023
PRM-OO	19	19	0	100	3.05598	3.05598	0	100	1.44924	572.164	1373.96	69.5958	-5.36514	-20.2531	10.3706
PUE-OO	109	25	84	22.9358	21.9391	5.0319	16.9072	22.9358	24.3762	1338.96	133.112	40.1877	-3.34726	-56.7306	39.9232
QLD-CS	9	0	9	0	4.49041	0	4.49041	0	25.5049	1561.27	180.003	92.1014	-2.9478	106.9	4
QLD-QU	184	55	129	29.8913	25.4149	7.59683	17.818	29.8913	23.1422	504.047	479.277	75.3547	-3.85832	0.987305	4.33652
QUE-OO	16	15	1	93.75	2.22869	2.08939	0.139293	93.75	-2.55253	438.127	1261.59	35.7549	-31.7464	-652.906	4.12022
REU-OO	31	8	23	25.8065	7.00629	1.80808	5.19822	25.8065	18.7101	968.127	232.675	54.0456	-1.87577	243.715	30.6195
RHO-OO	10	9	1	90	2.25426	2.02884	0.225426	90	9.58733	761.287	886.746	9.61138	-21.017	-85.385	35.281
ROD-OO	9	0	9	0	2.933	0	2.933	0	23.3368	935.494	191.034	45.2808	-1.7119	-17.39	36.5589
ROM-OO	48	40	8	83.3333	7.52899	6.27416	1.25483	83.3333	8.76614	524.046	819.283	36.8918	-7.29225	16.4893	25.2943
RUC-OO	26	23	3	88.4615	3.75186	3.31895	0.432907	88.4615	4.55157	470.788	1047.1	31.033	-11.3001	-119.307	20.8837
RUE-OO	23	20	3	86.9565	3.35	2.91304	0.436956	86.9565	2.48929	426.742	1209.37	31.8815	-9.30518	-192.107	17.9977
RUN-OO	15	15	0	100	2.10296	2.10296	0	100	-0.754285	369.814	1054.91	32.8025	-19.4892	-288.147	6.47592
RUS-OO	34	26	8	76.4706	5.1204	3.9156	1.2048	76.4706	7.86799	342.784	1152.01	22.2686	-8.39847	-74.5968	18.87
RUW-OO	25	25	0	100	3.97511	3.97511	0	100	4.2576	455.225	923.014	30.8125	-22.6426	-91.4003	16.3987
RWA-OO	113	29	84	25.6637	20.9131	5.36707	15.546	25.6637	18.8315	929.63	31.3135	53.7254	-4.11799	217.536	20.8014
SAK-OO	6	6	0	100	1.02091	1.02091	0	100	-0.731603	435.986	1191.99	40.1613	-6.54949	-67.6004	13.1995
SAM-AS	13	0	13	0	3.86465	0	3.86465	0	25.5835	1221.7	54.7349	35.7027	-1.8145	208.29	15
SAM-WS	30	2	28	6.66667	6.70945	0.447296	6.26215	6.66667	24.2144	1205.99	56.5865	41.0338	-2.05307	179.445	15
SAR-OO	38	31	7	81.5789	7.05902	5.75867	1.30035	81.5789	15.2259	505.118	578.755	53.2455	-5.04826	34.6649	28.7229
SAS-OO	6	6	0	100	0.880632	0.880632	0	100	-0.0604015	366.686	1342.76	58.165	-31.903	-313.095	6.92144
SAU-OO	31	20	11	64.5161	4.25064	2.74235	1.50829	64.5161	25.8282	76.3351	702.907	92.4501	-6.16604	-11.1712	10.1151
SCA-OO	23	21	2	91.3043	3.89364	3.55507	0.338578	91.3043	16.8416	1014.53	728.369	20.5421	-8.13214	-154.152	24.6957
SCI-OO	62	6	56	9.67742	14.8077	1.43301	13.3747	9.67742	19.1698	1119.15	132.617	37.7569	2.2197	64.975	14
SCS-PI	13	10	3	76.9231	6.68868	5.14514	1.54354	76.9231	25.0398	1079.42	83.2282	83.2308	-0.528201	-909.19	21
SCS-SI	13	10	3	76.9231	6.04412	4.64933	1.3948	76.9231	25.0398	1079.42	83.2282	83.2308	-6.1262	-134.62	21
SCZ-OO	7	2	5	28.5714	1.77981	0.508516	1.27129	28.5714	26.2492	1340.52	39.2928	13.8753	-2.26587	339.843	14
SDA-OO	6	6	0	100	0.952643	0.952643	0	100	7.52802	417.684	1142.58	61.9302	-26.3363	-20.6044	12.9721
SEL-OO	4	3	1	75	3.14499	2.35874	0.786247	75	12.4964	560.845	279.962	57.8477	-6.01381	171.032	32
SEN-OO	110	40	70	36.3636	17.4743	6.3543	11.12	36.3636	27.7963	541.228	229.083	141.657	-4.18224	329.95	18.8099
SEY-OO	24	4	20	16.6667	6.81931	1.13655	5.68276	16.6667	26.0637	1077.12	70.5215	41.8709	-3.0762	-208.88	18
SGE-OO	1	1	0	100	0.219436	0.219436	0	100	-0.926781	357.628	255.081	15.728	-4.61683	-258.789	9.44762
SIC-MA	8	6	2	75	2.24116	1.68087	0.56029	75	19.2271	443.001	520.162	83.2624	-4.5271	7.552	30
SIC-SI	38	30	8	78.9474	7.02363	5.54497	1.47866	78.9474	15.8417	438.614	571.859	62.3204	-4.3838	-15.5789	31.1866
SIE-OO	220	40	180	18.1818	37.5227	6.82232	30.7004	18.1818	26.0902	1235.02	109.296	85.6523	-3.43825	-462.296	20.7928
SIN-OO	16	12	4	75	2.7802	2.08515	0.695049	75	19.3704	41.9323	596.475	76.8923	-4.57067	14.9877	8.56497
SOA-OO	39	31	8	79.4872	5.5761	4.43229	1.14382	79.4872	19.5567	193.285	562.274	30.8178	-3.81373	30.1857	4.85556
SOC-OO	22	7	15	31.8182	4.78868	1.52367	3.26501	31.8182	24.3386	80.3942	130.136	57.5964	-1.6356	-40.849	16.4
SOL-NO	34	7	27	20.5882	6.82498	1.40514	5.41984	20.5882	25.2948	1372.27	43.5232	14.6487	-2.84362	933.763	18.2238
SOL-SO	22	2	20	9.09091	4.04431	0.367665	3.67665	9.09091	25.5722	1409.23	44.4736	20.2605	-2.6876	244.487	12.9284
SOM-OO	88	29	59	32.9545	12.9288	4.26063	8.66817	32.9545	26.3424	224.835	162.44	102.515	-3.61332	71.9647	10.7403
SPA-AN	23	20	3	86.9565	6.20415	5.39491	0.809237	86.9565	4.50063	601.513	640.65	21.521	-6.13813	190.345	29.5659
SPA-GI	5	4	1	80	2.63822	2.11058	0.527644	80	15.3089	495.467	531.753	58.35	-2.2691	306.159	54.7009
SPA-SP	76	61	15	80.2632	11.3538	9.11296	2.24089	80.2632	13.1587	481.249	616.184	40.4791	-4.98655	97.7581	24.8815
SRL-OO	194	37	157	19.0722	33.309	6.35275	26.9562	19.0722	26.6593	1144.63	115.266	68.0945	-2.69652	-429.072	23.4949
SSA-OO	1	1	0	100	0.290322	0.290322	0	100	-0.432901	325.365	295.448	14.1646	7.0529	1428.04	9.44762
STH-OO	6	0	6	0	1.91912	0	1.91912	0	19.9419	566.447	140.127	47.5569	-3.7137	464.928	14
SUD-OO	170	57	113	33.5294	22.9701	7.70175	15.2684	33.5294	26.72	344.512	339.554	120.964	-4.49165	58.4899	10.7499
SUL-OO	171	26	145	15.2047	27.2622	4.14513	23.1171	15.2047	24.2386	1357.93	39.2824	33.3133	-3.43008	-334.834	14.9169
SUM-OO	449	77	372	17.1492	67.2571	11.5341	55.7231	17.1492	25.0854	1561.46	36.5863	30.9471	-2.99625	-8.24146	16.6793
SUR-OO	201	28	173	13.9303	32.6071	4.54228	28.0648	13.9303	26.1619	1399.06	62.8178	49.6229	-3.81713	24.6514	5.05823
SVA-OO	1	1	0	100	0.172507	0.172507	0	100	-8.45516	129.079	703.172	26.6283	-17.7348	-281.258	3.15091
SWC-CC	7	0	7	0	2.56882	0	2.56882	0	26.1643	1229.01	94.8663	55.5607	-5.1387	-72.95	34
SWC-HC	3	0	3	0	0.882812	0	0.882812	0	26.1643	1180.76	94.8663	55.5607	-3.6003	169.8	22
SWC-NC	4	1	3	25	1.45811	0.364528	1.09358	25	26.1643	1229.01	94.8663	55.5607	-2.3094	-1122.22	4
SWE-OO	21	19	2	90.4762	3.15881	2.85797	0.300839	90.4762	2.22658	396.193	826.068	31.0191	-24.4934	-355.28	15.2295
SWI-OO	39	35	4	89.7436	6.94204	6.23003	0.712004	89.7436	5.24483	585.43	614.945	18.2192	-7.16232	31.2732	25.1153
SWZ-OO	78	21	57	26.9231	14.8989	4.01123	10.8876	26.9231	20.7027	696.125	293.436	72.1874	-4.57997	91.1033	19.4571
TAI-OO	138	65	71	47.1014	24.8191	11.6902	12.7693	47.1014	18.9144	1030.5	395.021	71.3446	-4.63804	-391.838	28.7961
TAN-OO	610	128	482	20.9836	87.4351	18.347	69.0881	20.9836	22.3955	785.831	131.768	90.3281	-3.77337	45.2983	14.6292
TAS-OO	35	25	10	71.4286	5.99724	4.28375	1.7135	71.4286	10.3446	684.801	314.754	24.6132	-2.65815	-18.8844	9.56149
TCI-OO	28	4	24	14.2857	7.72308	1.1033	6.61978	14.2857	26.3698	544.503	165.229	43.5914	-3.0198	-213.43	14.3518
TCS-AB	7	7	0	100	1.41816	1.41816	0	100	7.60586	779.187	679.552	16.8299	-3.16874	-412.788	19.134
TCS-AD	8	7	1	87.5	1.79625	1.57172	0.224532	87.5	7.10544	711.63	717.981	20.9985	-4.60457	-308.061	22.0653
TCS-AR	44	38	6	86.3636	8.03981	6.94347	1.09634	86.3636	6.01429	440.538	876.074	45.0739	-4.12206	-64.0223	19.6766
TCS-AZ	28	28	0	100	4.75947	4.75947	0	100	11.9845	395.172	845.664	39.0499	-4.15799	-34.4186	22.3686
TCS-GR	31	29	2	93.5484	5.37512	5.02834	0.346782	93.5484	7.78165	655.242	751.406	30.1545	-4.58316	-169.841	18.4609
TCS-NA	14	12	2	85.7143	2.9676	2.54366	0.423943	85.7143	10.5698	309.176	1019.15	44.9027	-4.9932	-14.0833	21
TCS-NK	16	16	0	100	3.4449	3.4449	0	100	9.13316	454.309	782.206	49.9144	-3.28899	-124.911	19.6128
TDC-OO	3	1	2	33.3333	0.927786	0.309262	0.618524	33.3333	8.57854	598.591	205.81	8.24237	-1.35354	-226.87	9.44762
TEN-OO	36	34	2	94.4444	5.96215	5.63092	0.33123	94.4444	14.1054	978.601	817.577	15.6525	-11.3747	-92.4167	23.7358
TEX-OO	59	48	11	81.3559	8.62955	7.02065	1.6089	81.3559	18.1169	584.995	754.072	44.4221	-11.3139	212.659	13.9864
THA-OO	620	118	502	19.0323	92.3654	17.5792	74.7862	19.0323	26.1322	1038.58	192.341	81.5412	-3.44361	35.1698	21.3388
TKM-OO	31	26	5	83.871	4.64469	3.89555	0.749144	83.871	15.6229	142.818	1087.14	67.1184	-5.00681	-21.7612	12.3196
TOG-OO	138	31	107	22.4638	23.9599	5.3823	18.5776	22.4638	26.8055	962.118	152.253	78.4173	-3.61425	45.6033	18.1773
TOK-SW	3	0	3	0	2.0537	0	2.0537	0	18.2731	1205.99	70.3801	45.3378	-1.0792	1660.68	15
TOK-TO	2	1	1	50	0.867599	0.4338	0.4338	50	18.2731	1205.99	70.3801	45.3378	-1.0792	1660.68	15
TON-OO	33	5	28	15.1515	8.47838	1.2846	7.19377	15.1515	23.7916	1206.79	185.254	31.1402	-2.4464	-302.33	15
TRT-OO	131	27	104	20.6107	27.8472	5.7395	22.1077	20.6107	25.9055	1356.19	59.192	44.778	-2.58305	-175.521	25.6358
TUA-OO	13	1	12	7.69231	3.75482	0.288833	3.46599	7.69231	21.9281	1119.15	136.821	28.2994	2.3719	-992.6	3
TUB-OO	27	2	25	7.40741	9.00881	0.667319	8.34149	7.40741	21.8488	909.158	200.905	25.3938	-1.4952	302.98	14
TUE-OO	31	28	3	90.3226	5.76456	5.2067	0.557861	90.3226	13.3964	536.526	703.461	40.5689	-5.86569	1.81793	26.1361
TUN-OO	38	33	5	86.8421	6.13646	5.32904	0.80743	86.8421	19.8863	190.321	706.965	54.9896	-5.39542	78.3517	14.1975
TUR-OO	185	126	59	68.1081	26.8925	18.316	8.57653	68.1081	10.7056	483.574	812.222	53.0353	-4.82726	39.2118	21.3643
TUV-OO	4	1	3	25	1.46751	0.366877	1.10063	25	26.0363	1320.52	43.5156	14.6594	-2.6116	354.77	10
TVA-OO	9	9	0	100	1.44486	1.44486	0	100	-5.1272	364.951	1443.7	83.6143	-5.74267	-6.33905	6.11598
TVL-GA	56	21	35	37.5	10.6215	3.98306	6.63843	37.5	16.8253	583.304	409.266	78.7057	-4.62425	68.5309	27.6436
TVL-MP	97	29	68	29.8969	16.4556	4.9197	11.5359	29.8969	17.222	656.302	351.769	77.0679	-4.34	87.3434	17.0235
TVL-NP	107	32	75	29.9065	17.5677	5.25389	12.3138	29.9065	20.3614	490.221	387.177	84.7138	-4.60317	123.008	15.3088
TVL-NW	42	16	26	38.0952	6.92241	2.63711	4.2853	38.0952	18.6818	431.125	491.276	79.1305	-5.5015	132.949	14.4
TZK-OO	43	33	10	76.7442	6.98718	5.36225	1.62493	76.7442	2.78689	373.922	935.385	56.2431	-4.8823	9.42636	13.512
UGA-OO	223	63	160	28.2511	34.9155	9.86403	25.0515	28.2511	22.4936	990.342	78.3941	48.3985	-4.37908	276.423	18.7535
UKR-MO	11	10	1	90.9091	1.99011	1.80919	0.180919	90.9091	9.1952	475.919	866.413	36.0348	-8.26912	26.2402	26
UKR-UK	48	43	5	89.5833	7.10367	6.36371	0.739966	89.5833	7.75618	483.359	907.189	29.6534	-9.06484	-28.4766	25.1241
URU-OO	52	41	11	78.8462	8.31834	6.55869	1.75965	78.8462	17.4962	994.625	466.741	13.1291	-3.16748	-171.776	17.0797
UTA-OO	18	9	9	50	2.83799	1.41899	1.41899	50	8.74268	274.142	911.847	24.0922	-10.1216	133.324	8.57445
UZB-OO	46	38	8	82.6087	6.91698	5.71402	1.20295	82.6087	12.4895	167.973	1150.39	58.725	-4.97005	-39.487	12.7828
VAN-OO	55	11	44	20	10.7712	2.15424	8.61696	20	24.0763	1228.72	128.447	31.6364	-2.88601	-537.885	19.0024
VEN-OO	848	69	779	8.13679	121.805	9.911	111.894	8.13679	25.7266	1241.08	59.1626	62.6126	-4.41742	67.4539	10.9868
VER-OO	26	25	1	96.1538	4.82127	4.63584	0.185433	96.1538	5.68397	712.276	1028.68	17.3495	-28.1544	-620.8	18.1541
VIC-OO	51	38	13	74.5098	8.02063	5.97615	2.04447	74.5098	13.9363	550.707	451.216	24.9891	-3.52602	57.1263	14.6577
VIE-OO	568	115	453	20.2465	87.1835	17.6516	69.5319	20.2465	23.326	1071.17	294.361	83.4515	-3.27871	-116.541	21.6492
VNA-OO	23	6	17	26.087	5.54315	1.44604	4.09711	26.087	26.5591	514.296	80.6344	62.3475	-3.0296	-306.864	21
VRG-OO	29	28	1	96.5517	4.81931	4.65313	0.166183	96.5517	12.8849	874.882	817.376	12.0563	-16.5538	-151.56	23.531
WAL-OO	20	4	16	20	6.20414	1.24083	4.96331	20	26.3628	1205.99	64.755	33.8486	-2.0238	224.27	15
WAS-OO	14	13	1	92.8571	2.24305	2.08283	0.160218	92.8571	7.97051	449.232	699.957	49.836	-18.1243	-233.551	14.7541
WAU-AC	1	0	1	0	1.30435	0	1.30435	0	20.1025	1069.16	106.207	78.4012	-2.1965	496.35	13.6128
WAU-WA	68	36	32	52.9412	9.18357	4.86189	4.32168	52.9412	22.597	276.618	534.378	67.1104	-4.03027	35.2032	3.85402
WDC-OO	5	5	0	100	1.56015	1.56015	0	100	13.7657	838.756	885.813	11.8474	-19.2001	-85.548	51.2916
WHM-HP	12	8	4	66.6667	2.08951	1.39301	0.696504	66.6667	8.43984	712.155	707.251	80.573	-4.36648	-226.17	17.7153
WHM-JK	28	18	10	64.2857	4.46254	2.86878	1.59376	64.2857	0.486654	330.987	905.29	59.4199	-4.38744	-67.8961	14.8051
WHM-UT	19	10	9	52.6316	3.32865	1.75192	1.57673	52.6316	12.7711	835.489	587.336	104.405	-4.19668	-340.541	18.6725
WIN-BA	18	4	14	22.2222	4.92637	1.09475	3.83162	22.2222	26.883	1053.05	72.3103	46.172	-4.173	-409.53	48.4453
WIN-DO	35	6	29	17.1429	9.00632	1.54394	7.46238	17.1429	23.6607	1305.73	106.423	33.5616	-3.7237	987.61	18
WIN-GR	22	3	19	13.6364	6.07892	0.828943	5.24997	13.6364	24.1064	1335.26	78.5455	39.6233	-2.1034	559.97	23.1852
WIN-MA	61	11	50	18.0328	15.0125	2.70718	12.3053	18.0328	24.2735	1225.42	90.7085	36.9482	-4.0785	1422.07	40.3649
WIN-SL	19	3	16	15.7895	4.99145	0.788123	4.20332	15.7895	26.3367	1301.73	85.2897	44.1605	-4.2297	-31.1699	33.5078
WIN-SV	13	1	12	7.69231	3.61666	0.278205	3.33845	7.69231	23.1577	1348.11	86.8303	37.0193	-3.632	829.19	18
WIS-OO	19	18	1	94.7368	3.04988	2.88936	0.16052	94.7368	6.36986	673.98	1093.97	41.8425	-25.1087	-7.36719	22.1549
WSA-OO	1	0	1	0	0.155481	0	0.155481	0	22.6695	31.3521	420.649	81.8943	-4.23671	9.50246	2.2022
WSB-OO	21	20	1	95.2381	2.83497	2.69997	0.134998	95.2381	-3.35429	344.387	1324.73	42.4796	-11.9329	-174.273	5.99854
WVA-OO	16	16	0	100	2.76015	2.76015	0	100	10.7723	870.133	840.211	14.196	-21.1955	-177.221	18.9642
WYO-OO	4	4	0	100	0.624444	0.624444	0	100	5.14681	306.378	919.605	42.7606	-15.9249	-3.15274	7.77893
XMS-OO	9	5	4	55.5556	2.90694	1.61496	1.29197	55.5556	24.0422	1065.09	51.5727	61.4602	-0.811	-258.44	46
YAK-OO	10	10	0	100	1.33597	1.33597	0	100	-12.3973	258.941	1913.34	63.3935	-8.10037	-85.3695	3.40516
YEM-NY	10	4	6	40	1.63158	0.65263	0.978945	40	24.1779	157.056	380.604	74.1322	-6.83918	40.701	12.3847
YEM-SY	9	2	7	22.2222	1.39339	0.309642	1.08375	22.2222	26.3295	68.9676	449.194	71.9986	-7.08916	18.1453	7.24553
YUG-BH	24	20	4	83.3333	4.20149	3.50124	0.700248	83.3333	9.19437	688.838	709.093	19.369	-7.30436	150.792	23.5095
YUG-CR	39	33	6	84.6154	6.78288	5.73936	1.04352	84.6154	10.8967	678.398	722.758	23.066	-7.65169	133.193	25.0342
YUG-KO	9	8	1	88.8889	1.78861	1.58988	0.198735	88.8889	9.1474	635.658	751.738	16.5855	-6.1385	173.336	24.5753
YUG-MA	16	15	1	93.75	2.95934	2.77438	0.184958	93.75	9.83668	515.437	756.771	20.6048	-6.12398	148.944	22.1026
YUG-MN	25	21	4	84	4.8641	4.08584	0.778255	84	8.44839	679.588	673.274	24.3214	-6.16885	287.159	22.4803
YUG-SE	23	23	0	100	3.90586	3.90586	0	100	9.95318	576.959	760.382	23.1791	-6.75364	76.8603	27.0875
YUG-SL	29	25	4	86.2069	5.46166	4.70832	0.753332	86.2069	8.72434	731.437	713.15	24.7876	-6.99229	-203.261	21.6692
YUK-OO	3	3	0	100	0.448829	0.448829	0	100	-5.99893	285.083	1316	52.9436	-10.9103	-214.518	2.40826
ZAI-OO	748	122	626	16.3102	101.498	16.5544	84.9432	16.3102	23.7334	1287.74	67.4641	53.2202	-4.00283	17.7194	13.0608
ZAM-OO	278	86	192	30.9353	40.4143	12.5023	27.912	30.9353	21.2	815.411	251.111	112.054	-4.51415	175.341	12.4565
ZIM-OO	190	56	134	29.4737	28.8176	8.4936	20.324	29.4737	20.6434	564.65	324.137	107.475	-4.78815	157.665	18.8736
